# Supplementary material for: Structural insights into pathogenic mechanism of hypohidrotic ectodermal dysplasia caused by ectodysplasin A variants
Source: Nat Commun. 2023 Feb 11;14:767. doi: 10.1038/s41467-023-36367-6 (PMC9918506; doi:10.1038/s41467-023-36367-6)
Supplement: Supplementary file 4 — Source Data [file 41467_2023_36367_MOESM4_ESM.xlsx]

## Sheet: Fig. 1b 
	Source data for Fig 1b
	Surface plasmon resonance measurements showing that WT EDA×A1THD interacts with EDARCRDS in a concentration-dependent manner
									Plots X Y			Curve X Y
	Time(s)	3.125 nM	6.25 nM	12.5 nM	25 nM	50 nM			X (nM)	Y (RU)		X (M)	Y (RU)
	1.8	0.044701	0.0498	0.11	0.388601	0.469301			3.125	2.8297		0	-0.595422
	1.9	0.137301	0.111901	0.1978	0.526601	0.631501			6.25	7.497		5.05050505050505E-10	0.14082
	2	0.1528	0.2564	0.3041	0.6238	0.7959			12.5	10.1825		1.01010101010101E-09	0.838996
	2.1	0.1554	0.3878	0.3843	0.7455	0.9004			25	15.0008		1.51515151515152E-09	1.50198
	2.2	0.1558	0.4462	0.4073	0.8592	0.9193			50	19.8704		2.02020202020202E-09	2.13238
	2.3	0.162	0.4653	0.4351	0.9518	1.0376						2.52525252525253E-09	2.73252
	2.4	0.173	0.4661	0.4759	0.9755	1.1334						3.03030303030303E-09	3.30455
	2.5	0.2545	0.5378	0.6488	1.0918	1.2676						3.53535353535354E-09	3.85038
	2.6	0.2918	0.609	0.7147	1.1349	1.4003						4.04040404040404E-09	4.37178
	2.7	0.251	0.6217	0.7691	1.1919	1.4626						4.54545454545455E-09	4.87035
	2.8	0.2809	0.6813	0.8803	1.2575	1.5877						5.05050505050505E-09	5.34757
	2.9	0.2787	0.69	0.8934	1.3255	1.6281						5.55555555555556E-09	5.80477
	3	0.2849	0.7305	0.9287	1.3874	1.666						6.06060606060606E-09	6.24318
	3.1	0.3174	0.79	0.9755	1.4799	1.7651						6.56565656565657E-09	6.66394
	3.2	0.3146	0.8297	1.0203	1.548	1.8253						7.07070707070707E-09	7.06811
	3.3	0.3248	0.8567	1.0899	1.6315	1.9097						7.57575757575758E-09	7.45663
	3.4	0.3421	0.8956	1.1377	1.7272	2.0001						8.08080808080808E-09	7.8304
	3.5	0.3359	0.8969	1.155	1.7776	2.0542						8.58585858585859E-09	8.19024
	3.6	0.3314	0.9271	1.1823	1.8335	2.1073						9.09090909090909E-09	8.53693
	3.7	0.3332	0.9323	1.2264	1.8874	2.1734						9.5959595959596E-09	8.87116
	3.8	0.3525	0.9474	1.2598	1.9502	2.2518						1.01010101010101E-08	9.1936
	3.9	0.368	0.9815	1.2905	1.9922	2.3089						1.06060606060606E-08	9.50486
	4	0.3784	1.0146	1.3403	2.0387	2.3626						1.11111111111111E-08	9.80551
	4.1	0.4019	1.0518	1.4071	2.1104	2.4378						1.16161616161616E-08	10.0961
	4.2	0.4127	1.0757	1.4528	2.1621	2.5065						1.21212121212121E-08	10.3771
	4.3	0.4165	1.1125	1.4838	2.208	2.5722						1.26262626262626E-08	10.649
	4.4	0.4211	1.1416	1.5199	2.2658	2.646						1.31313131313131E-08	10.9122
	4.5	0.4239	1.1629	1.556	2.314	2.7133						1.36363636363636E-08	11.1671
	4.6	0.4312	1.1837	1.5857	2.362	2.7732						1.41414141414141E-08	11.4142
	4.7	0.4424	1.2064	1.6255	2.4067	2.846						1.46464646464646E-08	11.6537
	4.8	0.4555	1.2362	1.6507	2.4525	2.9106						1.51515151515152E-08	11.8861
	4.9	0.4511	1.2558	1.6776	2.5006	2.9643						1.56565656565657E-08	12.1116
	5	0.4618	1.2791	1.7117	2.546	3.0305						1.61616161616162E-08	12.3305
	5.1	0.4704	1.2985	1.7387	2.5976	3.0891						1.66666666666667E-08	12.5431
	5.2	0.4931	1.3333	1.7811	2.6543	3.1504						1.71717171717172E-08	12.7498
	5.3	0.5084	1.358	1.8197	2.6992	3.2142						1.76767676767677E-08	12.9506
	5.4	0.517	1.3815	1.8577	2.7487	3.2843						1.81818181818182E-08	13.1459
	5.5	0.5246	1.4094	1.895	2.7989	3.3486						1.86868686868687E-08	13.336
	5.6	0.5326	1.4348	1.9363	2.8483	3.411						1.91919191919192E-08	13.5209
	5.7	0.5406	1.4536	1.9735	2.8944	3.4697						1.96969696969697E-08	13.701
	5.8	0.5502	1.4805	2.0087	2.945	3.5346						2.02020202020202E-08	13.8763
	5.9	0.5548	1.5044	2.0411	2.9974	3.5972						2.07070707070707E-08	14.0472
	6	0.5598	1.5245	2.0704	3.0456	3.654						2.12121212121212E-08	14.2137
	6.1	0.5682	1.5469	2.1019	3.0942	3.7164						2.17171717171717E-08	14.376
	6.2	0.5762	1.5697	2.1352	3.1392	3.7762						2.22222222222222E-08	14.5343
	6.3	0.5855	1.5908	2.1689	3.1933	3.8389						2.27272727272727E-08	14.6887
	6.4	0.5947	1.6099	2.2011	3.2356	3.9034						2.32323232323232E-08	14.8394
	6.5	0.6039	1.637	2.2375	3.2845	3.9663						2.37373737373737E-08	14.9865
	6.6	0.6147	1.6655	2.2766	3.3358	4.0316						2.42424242424242E-08	15.1301
	6.7	0.6269	1.6951	2.3128	3.3893	4.0947						2.47474747474747E-08	15.2703
	6.8	0.6387	1.7201	2.3479	3.4369	4.1562						2.52525252525253E-08	15.4073
	6.9	0.6517	1.7476	2.3811	3.4857	4.2192						2.57575757575758E-08	15.5412
	7	0.6611	1.7733	2.4181	3.5324	4.2826						2.62626262626263E-08	15.6721
	7.1	0.6661	1.7996	2.4525	3.5794	4.3387						2.67676767676768E-08	15.8001
	7.2	0.6728	1.8232	2.4879	3.6269	4.3949						2.72727272727273E-08	15.9252
	7.3	0.6799	1.8483	2.5183	3.6706	4.4453						2.77777777777778E-08	16.0476
	7.4	0.6907	1.874	2.5468	3.7177	4.4982						2.82828282828283E-08	16.1674
	7.5	0.7002	1.8923	2.5783	3.7612	4.5581						2.87878787878788E-08	16.2846
	7.6	0.7127	1.9166	2.6096	3.8076	4.6132						2.92929292929293E-08	16.3993
	7.7	0.7198	1.9382	2.6362	3.8495	4.6687						2.97979797979798E-08	16.5117
	7.8	0.7261	1.9594	2.6702	3.8966	4.7198						3.03030303030303E-08	16.6217
	7.9	0.7357	1.9825	2.7008	3.937	4.7704						3.08080808080808E-08	16.7294
	8	0.7419	2.0029	2.731	3.9814	4.8276						3.13131313131313E-08	16.835
	8.1	0.7471	2.0254	2.7622	4.0249	4.8858						3.18181818181818E-08	16.9385
	8.2	0.753	2.0471	2.791	4.0739	4.9419						3.23232323232323E-08	17.0399
	8.3	0.7617	2.0675	2.8169	4.1178	4.9953						3.28282828282828E-08	17.1393
	8.4	0.7652	2.0851	2.8384	4.1576	5.0481						3.33333333333333E-08	17.2367
	8.5	0.7683	2.1033	2.8615	4.1959	5.0992						3.38383838383838E-08	17.3323
	8.6	0.775	2.1205	2.8853	4.2368	5.1509						3.43434343434343E-08	17.4261
	8.7	0.7805	2.1416	2.912	4.2768	5.2031						3.48484848484849E-08	17.5181
	8.8	0.7891	2.1628	2.9444	4.3203	5.2583						3.53535353535354E-08	17.6083
	8.9	0.7991	2.181	2.9733	4.3603	5.308						3.58585858585859E-08	17.6969
	9	0.808	2.1982	2.9965	4.3973	5.3582						3.63636363636364E-08	17.7839
	9.1	0.8173	2.2241	3.0286	4.4431	5.4155						3.68686868686869E-08	17.8692
	9.2	0.8267	2.2486	3.0619	4.4858	5.4692						3.73737373737374E-08	17.9531
	9.3	0.8332	2.2672	3.094	4.5281	5.5213						3.78787878787879E-08	18.0354
	9.4	0.836	2.2843	3.1204	4.5724	5.5705						3.83838383838384E-08	18.1163
	9.5	0.845	2.3023	3.1467	4.6173	5.6203						3.88888888888889E-08	18.1957
	9.6	0.8525	2.3162	3.1794	4.6632	5.6679						3.93939393939394E-08	18.2738
	9.7	0.86	2.3367	3.2107	4.711	5.716						3.98989898989899E-08	18.3505
	9.8	0.8701	2.3608	3.2398	4.7574	5.7701						4.04040404040404E-08	18.4259
	9.9	0.8768	2.3832	3.2717	4.8037	5.8187						4.09090909090909E-08	18.5
	10	0.8846	2.4045	3.3008	4.8473	5.8671						4.14141414141414E-08	18.5729
	10.1	0.8912	2.4234	3.3241	4.8885	5.9144						4.19191919191919E-08	18.6445
	10.2	0.904	2.4464	3.3544	4.9361	5.9616						4.24242424242424E-08	18.715
	10.3	0.9134	2.4706	3.3844	4.9822	6.0055						4.29292929292929E-08	18.7843
	10.4	0.9247	2.4886	3.4163	5.0258	6.0553						4.34343434343434E-08	18.8524
	10.5	0.9317	2.5122	3.4453	5.0655	6.1091						4.39393939393939E-08	18.9195
	10.6	0.9348	2.535	3.4687	5.1023	6.1578						4.44444444444444E-08	18.9855
	10.7	0.9457	2.5613	3.5015	5.147	6.2075						4.49494949494949E-08	19.0504
	10.8	0.9548	2.5811	3.5267	5.1854	6.2567						4.54545454545455E-08	19.1143
	10.9	0.9584	2.5975	3.5502	5.2187	6.2951						4.5959595959596E-08	19.1773
	11	0.9651	2.6137	3.5705	5.2524	6.3343						4.64646464646465E-08	19.2392
	11.1	0.9742	2.6354	3.6004	5.2923	6.3853						4.6969696969697E-08	19.3002
	11.2	0.9807	2.6556	3.6247	5.3297	6.4308						4.74747474747475E-08	19.3602
	11.3	0.9906	2.6736	3.6484	5.3705	6.4751						4.7979797979798E-08	19.4194
	11.4	0.997	2.6893	3.6709	5.4077	6.5173						4.84848484848485E-08	19.4776
	11.5	1.0034	2.7075	3.6946	5.443	6.5563						4.8989898989899E-08	19.535
	11.6	1.013	2.7266	3.7235	5.4805	6.6019						4.94949494949495E-08	19.5915
	11.7	1.0206	2.7418	3.75	5.5152	6.6516						5E-08	19.6472
	11.8	1.0269	2.76	3.7798	5.5557	6.6994
	11.9	1.0316	2.7739	3.8043	5.5923	6.7364
	12	1.0385	2.7947	3.8288	5.6345	6.7789
	12.1	1.048	2.8172	3.8561	5.6734	6.8247
	12.2	1.0515	2.8291	3.8798	5.7065	6.8615
	12.3	1.0544	2.8408	3.9002	5.7384	6.9016
	12.4	1.0613	2.8606	3.9221	5.7719	6.9455
	12.5	1.0682	2.8802	3.9455	5.8096	6.9846
	12.6	1.0762	2.8947	3.9693	5.8469	7.0254
	12.7	1.0831	2.9105	3.9905	5.8808	7.0653
	12.8	1.0869	2.9236	4.0095	5.9121	7.1017
	12.9	1.0937	2.9428	4.0316	5.9506	7.138
	13	1.1001	2.9595	4.0579	5.9867	7.1761
	13.1	1.1109	2.9793	4.0805	6.0243	7.2169
	13.2	1.1202	2.9959	4.1058	6.0589	7.2593
	13.3	1.1224	3.0093	4.1305	6.0927	7.2992
	13.4	1.1253	3.0254	4.153	6.1254	7.3389
	13.5	1.1336	3.0426	4.1803	6.1605	7.3775
	13.6	1.1382	3.0589	4.204	6.2002	7.4163
	13.7	1.1407	3.0733	4.226	6.231	7.4599
	13.8	1.1471	3.0888	4.2462	6.2642	7.4981
	13.9	1.1579	3.1093	4.2743	6.2993	7.5393
	14	1.166	3.127	4.2981	6.3354	7.5828
	14.1	1.1716	3.1451	4.3201	6.3691	7.6248
	14.2	1.1754	3.1604	4.3436	6.4001	7.6633
	14.3	1.1802	3.1761	4.3683	6.4271	7.6991
	14.4	1.1882	3.1915	4.3919	6.4606	7.7356
	14.5	1.1979	3.2108	4.4148	6.4967	7.7778
	14.6	1.2108	3.2341	4.4424	6.536	7.8234
	14.7	1.2189	3.2519	4.4686	6.5704	7.8694
	14.8	1.2244	3.2664	4.4873	6.6007	7.9095
	14.9	1.2286	3.2817	4.5047	6.6324	7.9452
	15	1.2334	3.302	4.5228	6.6683	7.9805
	15.1	1.236	3.3184	4.5483	6.702	8.0182
	15.2	1.239	3.3308	4.5667	6.7298	8.0477
	15.3	1.2428	3.3457	4.5869	6.7645	8.083
	15.4	1.2482	3.364	4.6108	6.8014	8.1215
	15.5	1.2611	3.385	4.6382	6.8389	8.1621
	15.6	1.2668	3.4049	4.6643	6.8799	8.201
	15.7	1.2694	3.4234	4.6837	6.9117	8.2403
	15.8	1.2746	3.4352	4.7068	6.9382	8.2779
	15.9	1.2814	3.4493	4.7292	6.9729	8.3194
	16	1.2843	3.4606	4.7471	7	8.3538
	16.1	1.2921	3.4741	4.768	7.03	8.3941
	16.2	1.2965	3.4832	4.7882	7.0629	8.4307
	16.3	1.2959	3.4928	4.8088	7.0905	8.4672
	16.4	1.2995	3.5044	4.8362	7.1219	8.5058
	16.5	1.3011	3.5187	4.8555	7.1521	8.5401
	16.6	1.3011	3.5315	4.8748	7.1837	8.5724
	16.7	1.3038	3.547	4.8967	7.2159	8.612
	16.8	1.3061	3.5559	4.9158	7.2405	8.6462
	16.9	1.3084	3.5668	4.9358	7.2695	8.6802
	17	1.313	3.5806	4.9562	7.299	8.7148
	17.1	1.3143	3.5941	4.9771	7.3294	8.7506
	17.2	1.3177	3.6064	4.9941	7.3586	8.7792
	17.3	1.3236	3.6197	5.0169	7.3903	8.8163
	17.4	1.3234	3.6309	5.0357	7.4185	8.8514
	17.5	1.3246	3.6448	5.0564	7.4501	8.8885
	17.6	1.3281	3.6599	5.0807	7.4833	8.9251
	17.7	1.3297	3.6703	5.0986	7.5133	8.9588
	17.8	1.332	3.6827	5.1204	7.5387	8.9887
	17.9	1.3411	3.701	5.1486	7.5685	9.0245
	18	1.3425	3.719	5.1685	7.5984	9.0569
	18.1	1.3444	3.7287	5.1868	7.6227	9.0892
	18.2	1.3486	3.7413	5.2084	7.653	9.1198
	18.3	1.3578	3.7561	5.2325	7.6847	9.1515
	18.4	1.3642	3.7749	5.2575	7.716	9.188
	18.5	1.3699	3.7917	5.2822	7.7437	9.2212
	18.6	1.3724	3.808	5.3046	7.7754	9.2585
	18.7	1.372	3.8223	5.3211	7.8031	9.2896
	18.8	1.3753	3.8352	5.3437	7.829	9.322
	18.9	1.3803	3.8483	5.3659	7.8547	9.3601
	19	1.3814	3.8593	5.3897	7.8776	9.3938
	19.1	1.384	3.8718	5.4146	7.9057	9.4279
	19.2	1.3874	3.882	5.4366	7.9357	9.4577
	19.3	1.3891	3.8923	5.4543	7.9605	9.487
	19.4	1.3942	3.9082	5.4781	7.9919	9.5203
	19.5	1.3997	3.923	5.5014	8.0211	9.5525
	19.6	1.4024	3.9373	5.522	8.0488	9.5839
	19.7	1.412	3.951	5.5464	8.08	9.6221
	19.8	1.4148	3.9608	5.566	8.1109	9.6589
	19.9	1.4171	3.97	5.5851	8.1364	9.6937
	20	1.417	3.9779	5.6001	8.1604	9.7246
	20.1	1.4158	3.9919	5.6191	8.1852	9.7525
	20.2	1.4195	3.9992	5.6377	8.2077	9.7815
	20.3	1.4221	4.0106	5.6588	8.2345	9.8102
	20.4	1.4262	4.0225	5.6802	8.2623	9.836
	20.5	1.4269	4.0335	5.6993	8.2831	9.8629
	20.6	1.4298	4.0452	5.7236	8.3077	9.8912
	20.7	1.4323	4.0572	5.7461	8.3357	9.9275
	20.8	1.4284	4.068	5.7612	8.358	9.9518
	20.9	1.4299	4.0814	5.779	8.3828	9.982
	21	1.4325	4.094	5.7983	8.4092	10.0066
	21.1	1.4379	4.1044	5.8198	8.4382	10.0387
	21.2	1.4467	4.1191	5.8404	8.4681	10.076
	21.3	1.4529	4.1296	5.8609	8.4976	10.1122
	21.4	1.4512	4.1346	5.8758	8.5189	10.1402
	21.5	1.4553	4.147	5.8928	8.5456	10.1693
	21.6	1.4513	4.1563	5.9102	8.5688	10.196
	21.7	1.4571	4.1709	5.9313	8.5928	10.2268
	21.8	1.4644	4.1838	5.9531	8.6209	10.2582
	21.9	1.4716	4.1995	5.9736	8.6565	10.2948
	22	1.4732	4.2114	5.9876	8.6825	10.3266
	22.1	1.4764	4.2196	6.0031	8.7094	10.3581
	22.2	1.4782	4.2299	6.0229	8.738	10.3904
	22.3	1.4845	4.247	6.0442	8.767	10.4242
	22.4	1.4934	4.2662	6.067	8.799	10.4597
	22.5	1.5004	4.2811	6.0874	8.8279	10.4946
	22.6	1.5018	4.2948	6.1039	8.8516	10.5248
	22.7	1.5101	4.307	6.1256	8.8797	10.5594
	22.8	1.5154	4.3152	6.1443	8.9009	10.5878
	22.9	1.516	4.3269	6.1654	8.9244	10.6171
	23	1.5182	4.34	6.1854	8.9507	10.6439
	23.1	1.5208	4.3541	6.2072	8.9766	10.6728
	23.2	1.529	4.3675	6.2253	9.0017	10.7039
	23.3	1.5321	4.3794	6.2456	9.0301	10.7397
	23.4	1.5373	4.3919	6.2614	9.0583	10.77
	23.5	1.5443	4.4076	6.2823	9.0835	10.8003
	23.6	1.5474	4.4202	6.2994	9.1068	10.8279
	23.7	1.5516	4.4301	6.3136	9.1319	10.8536
	23.8	1.5571	4.4486	6.3397	9.1597	10.8873
	23.9	1.5614	4.4639	6.3595	9.1851	10.9181
	24	1.5609	4.472	6.3716	9.2072	10.9411
	24.1	1.5703	4.4873	6.3915	9.2341	10.972
	24.2	1.5747	4.5021	6.4104	9.2632	11.0016
	24.3	1.5782	4.516	6.43	9.285	11.0297
	24.4	1.5806	4.528	6.4507	9.307	11.0568
	24.5	1.5855	4.5403	6.4721	9.3333	11.0854
	24.6	1.5848	4.5472	6.4921	9.3566	11.1127
	24.7	1.5869	4.5555	6.5047	9.3772	11.1398
	24.8	1.5942	4.5681	6.5229	9.3979	11.17
	24.9	1.5994	4.5787	6.5419	9.4213	11.1956
	25	1.5993	4.5902	6.5589	9.4426	11.2173
	25.1	1.6044	4.6014	6.5738	9.4626	11.2433
	25.2	1.6093	4.6139	6.5942	9.4853	11.2716
	25.3	1.611	4.6266	6.6141	9.5093	11.2988
	25.4	1.6145	4.6372	6.6309	9.5348	11.3298
	25.5	1.6181	4.6472	6.6423	9.5541	11.3566
	25.6	1.6201	4.658	6.6585	9.5761	11.3826
	25.7	1.6199	4.6673	6.6745	9.5972	11.4102
	25.8	1.6159	4.6753	6.691	9.6181	11.4344
	25.9	1.6205	4.6924	6.7075	9.6415	11.4618
	26	1.624	4.7079	6.7268	9.6642	11.491
	26.1	1.6296	4.7213	6.7495	9.6916	11.5191
	26.2	1.6345	4.7326	6.7698	9.7146	11.5476
	26.3	1.6352	4.746	6.7871	9.7421	11.5736
	26.4	1.641	4.7583	6.8054	9.7671	11.5999
	26.5	1.6442	4.77	6.8202	9.7846	11.6331
	26.6	1.6454	4.781	6.8364	9.8059	11.658
	26.7	1.646	4.791	6.854	9.8234	11.6851
	26.8	1.6464	4.8012	6.8652	9.8403	11.7073
	26.9	1.6523	4.8166	6.8838	9.8626	11.7371
	27	1.6558	4.8321	6.9048	9.8846	11.7631
	27.1	1.6589	4.8448	6.9191	9.9025	11.7907
	27.2	1.6574	4.8546	6.9325	9.9155	11.8124
	27.3	1.6586	4.8631	6.9461	9.9345	11.8336
	27.4	1.6584	4.8743	6.9612	9.9547	11.8555
	27.5	1.6678	4.896	6.9844	9.9794	11.8834
	27.6	1.6739	4.9052	7.0041	9.9975	11.9068
	27.7	1.6798	4.9152	7.0195	10.0209	11.9297
	27.8	1.6783	4.9256	7.036	10.0417	11.9555
	27.9	1.6802	4.9373	7.0557	10.0638	11.9786
	28	1.6793	4.9475	7.0762	10.0804	12.0008
	28.1	1.6861	4.9579	7.096	10.1004	12.0297
	28.2	1.6863	4.968	7.1103	10.1164	12.0528
	28.3	1.6876	4.9787	7.1246	10.1324	12.0763
	28.4	1.6871	4.9837	7.1381	10.1476	12.096
	28.5	1.6863	4.9885	7.1533	10.1643	12.1161
	28.6	1.6883	4.9979	7.1663	10.1797	12.1366
	28.7	1.6936	5.0104	7.186	10.2014	12.1617
	28.8	1.6949	5.0217	7.204	10.2201	12.1855
	28.9	1.6995	5.0341	7.2228	10.243	12.2116
	29	1.7095	5.0509	7.2399	10.2689	12.2415
	29.1	1.7137	5.0628	7.2552	10.2895	12.2655
	29.2	1.7183	5.0739	7.267	10.3072	12.2884
	29.3	1.7193	5.0847	7.2813	10.3218	12.3107
	29.4	1.7195	5.0962	7.2956	10.3374	12.3321
	29.5	1.72	5.1107	7.3141	10.354	12.3548
	29.6	1.7245	5.1246	7.3306	10.3751	12.381
	29.7	1.731	5.1376	7.3482	10.3971	12.406
	29.8	1.738	5.1523	7.3696	10.421	12.4331
	29.9	1.735	5.1591	7.3777	10.4393	12.4501
	30	1.7409	5.1706	7.3932	10.4598	12.4736
	30.1	1.7446	5.1794	7.4092	10.4787	12.4995
	30.2	1.7461	5.1874	7.4282	10.4988	12.5257
	30.3	1.7492	5.1988	7.4445	10.5155	12.5482
	30.4	1.7515	5.2085	7.4562	10.5328	12.5731
	30.5	1.7495	5.2186	7.4677	10.5463	12.5957
	30.6	1.7482	5.2269	7.4802	10.5596	12.6153
	30.7	1.7537	5.2407	7.4931	10.5764	12.6353
	30.8	1.7591	5.2556	7.5104	10.5954	12.6604
	30.9	1.7612	5.2673	7.5269	10.6169	12.6878
	31	1.7598	5.2771	7.5385	10.6328	12.7113
	31.1	1.7651	5.2866	7.5563	10.6517	12.735
	31.2	1.7688	5.302	7.5711	10.6694	12.7584
	31.3	1.7666	5.3091	7.5749	10.6831	12.7725
	31.4	1.7659	5.3187	7.5834	10.7014	12.7925
	31.5	1.7724	5.331	7.5974	10.7178	12.8147
	31.6	1.7762	5.3409	7.6162	10.7331	12.8395
	31.7	1.7737	5.344	7.6222	10.7396	12.8548
	31.8	1.7724	5.35	7.6302	10.7485	12.8738
	31.9	1.7761	5.3581	7.6396	10.756	12.8929
	32	1.7782	5.3608	7.6522	10.7691	12.9128
	32.1	1.7794	5.3705	7.6643	10.7832	12.9344
	32.2	1.7781	5.3782	7.6733	10.7921	12.9526
	32.3	1.781	5.3849	7.6846	10.8095	12.9704
	32.4	1.7808	5.387	7.6929	10.8185	12.9873
	32.5	1.7803	5.3918	7.7006	10.8268	13.0092
	32.6	1.7782	5.3951	7.7093	10.8361	13.0245
	32.7	1.7746	5.4028	7.7186	10.8474	13.0451
	32.8	1.7735	5.4064	7.7261	10.8572	13.0621
	32.9	1.7787	5.4148	7.7434	10.876	13.0849
	33	1.7811	5.4209	7.7575	10.8927	13.1044
	33.1	1.7802	5.4265	7.7701	10.9054	13.125
	33.2	1.7822	5.4315	7.7829	10.917	13.1465
	33.3	1.7884	5.4385	7.7969	10.9361	13.1681
	33.4	1.7864	5.4473	7.8059	10.9491	13.1843
	33.5	1.7896	5.4556	7.8184	10.9655	13.2048
	33.6	1.7869	5.4532	7.8259	10.9771	13.2213
	33.7	1.787	5.4592	7.8376	10.9871	13.2384
	33.8	1.7853	5.4678	7.8493	10.998	13.2562
	33.9	1.7925	5.4784	7.8608	11.015	13.2777
	34	1.7997	5.4864	7.8684	11.028	13.3024
	34.1	1.7995	5.4923	7.8736	11.0396	13.3248
	34.2	1.7975	5.4973	7.8882	11.0536	13.346
	34.3	1.7993	5.5017	7.8965	11.0655	13.3653
	34.4	1.8011	5.507	7.9075	11.0796	13.3803
	34.5	1.8014	5.5174	7.9188	11.0933	13.3999
	34.6	1.8019	5.5254	7.9301	11.1022	13.4214
	34.7	1.8018	5.5348	7.9448	11.1173	13.4416
	34.8	1.802	5.5405	7.9571	11.1302	13.4625
	34.9	1.8027	5.5464	7.9634	11.1452	13.4774
	35	1.8064	5.5573	7.9789	11.1585	13.4986
	35.1	1.8044	5.5661	7.9893	11.1678	13.5159
	35.2	1.8049	5.5721	7.998	11.1745	13.5317
	35.3	1.8007	5.5756	8.0082	11.1849	13.549
	35.4	1.797	5.5777	8.0197	11.1977	13.5639
	35.5	1.7952	5.5794	8.0305	11.2084	13.5835
	35.6	1.8005	5.5863	8.0416	11.2225	13.602
	35.7	1.7996	5.5903	8.0507	11.2302	13.6215
	35.8	1.8018	5.5989	8.0583	11.2409	13.6422
	35.9	1.8035	5.6088	8.0699	11.2512	13.6608
	36	1.8081	5.6143	8.0826	11.2591	13.6792
	36.1	1.8105	5.6219	8.0953	11.2745	13.7014
	36.2	1.8165	5.6332	8.1073	11.2875	13.7232
	36.3	1.8188	5.6396	8.1133	11.2964	13.742
	36.4	1.8175	5.6441	8.1208	11.3038	13.7589
	36.5	1.8175	5.6519	8.1335	11.3163	13.7732
	36.6	1.8201	5.6562	8.1391	11.3277	13.7856
	36.7	1.8261	5.6643	8.1529	11.342	13.8045
	36.8	1.8227	5.6699	8.1586	11.3512	13.8187
	36.9	1.8273	5.6789	8.1683	11.3652	13.8398
	37	1.8318	5.6919	8.1844	11.377	13.8614
	37.1	1.8339	5.6939	8.1935	11.3914	13.8783
	37.2	1.8352	5.7011	8.2005	11.4014	13.8945
	37.3	1.836	5.7055	8.2128	11.4095	13.911
	37.4	1.8368	5.7106	8.2203	11.4164	13.9265
	37.5	1.8393	5.7153	8.2322	11.4238	13.9436
	37.6	1.8368	5.7209	8.2457	11.4367	13.9627
	37.7	1.8377	5.7247	8.2541	11.4475	13.9768
	37.8	1.837	5.728	8.2622	11.4583	13.9917
	37.9	1.8396	5.7347	8.2733	11.4716	14.0095
	38	1.8412	5.7427	8.2866	11.4859	14.027
	38.1	1.8399	5.7514	8.2982	11.4978	14.0416
	38.2	1.8423	5.7604	8.3111	11.5119	14.0581
	38.3	1.8454	5.7697	8.3187	11.5243	14.0738
	38.4	1.8523	5.7829	8.3328	11.5412	14.0973
	38.5	1.8502	5.7858	8.3404	11.5496	14.1144
	38.6	1.8535	5.7956	8.3545	11.5645	14.1334
	38.7	1.8558	5.803	8.3637	11.5784	14.1498
	38.8	1.8596	5.8081	8.3745	11.5883	14.1645
	38.9	1.8617	5.8156	8.3829	11.6019	14.1786
	39	1.8651	5.8223	8.3916	11.6152	14.1942
	39.1	1.8695	5.8314	8.4024	11.6274	14.2131
	39.2	1.8722	5.8364	8.412	11.638	14.2304
	39.3	1.8742	5.8445	8.4264	11.648	14.2457
	39.4	1.8711	5.8546	8.435	11.6589	14.264
	39.5	1.8698	5.855	8.4421	11.6659	14.2783
	39.6	1.8728	5.8627	8.4514	11.6714	14.2953
	39.7	1.8729	5.8723	8.4618	11.6801	14.3121
	39.8	1.8754	5.8808	8.4685	11.6911	14.328
	39.9	1.8848	5.8945	8.482	11.7079	14.3481
	40	1.8885	5.9008	8.4915	11.719	14.3627
	40.1	1.8899	5.9121	8.5027	11.7325	14.3809
	40.2	1.8967	5.9249	8.5171	11.7463	14.4017
	40.3	1.9047	5.9395	8.5277	11.7593	14.4233
	40.4	1.9046	5.9482	8.5395	11.7693	14.4447
	40.5	1.8986	5.9541	8.5458	11.7761	14.4598
	40.6	1.9	5.9607	8.5557	11.7847	14.472
	40.7	1.9021	5.967	8.5637	11.7982	14.4911
	40.8	1.9063	5.9747	8.5733	11.8085	14.5107
	40.9	1.9098	5.985	8.5843	11.8211	14.5296
	41	1.9067	5.9902	8.5942	11.8279	14.5464
	41.1	1.9084	5.9978	8.598	11.8371	14.562
	41.2	1.9142	6.0015	8.6077	11.8498	14.5761
	41.3	1.9166	6.0111	8.6173	11.8641	14.5959
	41.4	1.9212	6.0203	8.625	11.8748	14.6098
	41.5	1.9263	6.0317	8.631	11.8835	14.6294
	41.6	1.9315	6.0402	8.6379	11.8957	14.6421
	41.7	1.9325	6.0459	8.6468	11.9076	14.6596
	41.8	1.938	6.0565	8.6595	11.9212	14.6762
	41.9	1.9373	6.064	8.6715	11.932	14.6919
	42	1.9406	6.0714	8.6835	11.9491	14.712
	42.1	1.9425	6.0796	8.6886	11.9595	14.7277
	42.2	1.9448	6.0893	8.6995	11.9703	14.7399
	42.3	1.9499	6.0968	8.7107	11.986	14.7538
	42.4	1.9493	6.1023	8.7193	11.9987	14.7699
	42.5	1.9512	6.1066	8.727	12.0088	14.7853
	42.6	1.9545	6.1114	8.7348	12.0177	14.803
	42.7	1.9579	6.119	8.7499	12.0313	14.8235
	42.8	1.9559	6.1265	8.7555	12.038	14.8361
	42.9	1.958	6.1284	8.7651	12.0477	14.8559
	43	1.9627	6.1326	8.782	12.0573	14.8748
	43.1	1.9654	6.1363	8.79	12.0675	14.8913
	43.2	1.9661	6.1459	8.7988	12.0722	14.9053
	43.3	1.9687	6.1508	8.8096	12.0863	14.9219
	43.4	1.9679	6.1554	8.8164	12.1008	14.9338
	43.5	1.9685	6.1624	8.8286	12.1127	14.9483
	43.6	1.9736	6.1727	8.8404	12.1227	14.9705
	43.7	1.9758	6.1796	8.8495	12.1257	14.9857
	43.8	1.9781	6.1884	8.858	12.1376	15.0032
	43.9	1.9797	6.1974	8.8656	12.145	15.019
	44	1.9826	6.2016	8.8732	12.1527	15.034
	44.1	1.9794	6.2055	8.8771	12.1585	15.0465
	44.2	1.9819	6.2087	8.8847	12.1667	15.0647
	44.3	1.984	6.2118	8.8914	12.1737	15.08
	44.4	1.9866	6.2183	8.9052	12.1846	15.0954
	44.5	1.9838	6.2204	8.9095	12.1876	15.1056
	44.6	1.9884	6.2367	8.9192	12.2002	15.1245
	44.7	1.9897	6.2412	8.9232	12.2068	15.1411
	44.8	1.9871	6.2493	8.9324	12.2157	15.1579
	44.9	1.9877	6.2543	8.9398	12.2238	15.173
	45	1.988	6.2609	8.9448	12.2283	15.1863
	45.1	1.9876	6.2666	8.9532	12.234	15.1978
	45.2	1.9853	6.2713	8.9568	12.2411	15.2056
	45.3	1.9856	6.2787	8.9649	12.2502	15.2187
	45.4	1.9833	6.2853	8.9696	12.2606	15.2318
	45.5	1.9829	6.286	8.9753	12.2665	15.2421
	45.6	1.989	6.2951	8.9846	12.2781	15.2601
	45.7	1.986	6.2998	8.9898	12.2879	15.2735
	45.8	1.9864	6.307	8.9933	12.2962	15.2834
	45.9	1.9848	6.3102	9.0019	12.3029	15.2977
	46	1.9825	6.3113	9.0067	12.3079	15.3109
	46.1	1.9809	6.3139	9.0149	12.3156	15.3241
	46.2	1.9783	6.3125	9.0223	12.3211	15.3329
	46.3	1.9771	6.3147	9.0254	12.3285	15.3393
	46.4	1.9716	6.3139	9.0278	12.3344	15.3457
	46.5	1.9749	6.3226	9.0364	12.3466	15.3595
	46.6	1.9863	6.3324	9.0495	12.36	15.3812
	46.7	1.9894	6.3387	9.0577	12.371	15.3956
	46.8	1.9908	6.3467	9.0663	12.3811	15.4091
	46.9	1.9919	6.3512	9.0715	12.3865	15.4206
	47	1.9957	6.3543	9.0758	12.3952	15.4327
	47.1	1.9995	6.3573	9.0814	12.4034	15.4454
	47.2	2.0019	6.3598	9.0902	12.4106	15.4571
	47.3	2.0009	6.3673	9.096	12.4158	15.4745
	47.4	2.0003	6.3694	9.1023	12.4209	15.4859
	47.5	2.0002	6.3697	9.1105	12.4314	15.5021
	47.6	2.0002	6.3723	9.1184	12.4413	15.5154
	47.7	2.0057	6.3806	9.1315	12.4577	15.5343
	47.8	2.0086	6.3857	9.1391	12.4673	15.5499
	47.9	2.0105	6.3938	9.1455	12.4774	15.564
	48	2.0149	6.3963	9.1506	12.4829	15.5788
	48.1	2.018	6.4	9.1539	12.4866	15.5893
	48.2	2.0203	6.4027	9.159	12.4925	15.6009
	48.3	2.0212	6.4062	9.1644	12.4987	15.6151
	48.4	2.0186	6.4116	9.171	12.5	15.6299
	48.5	2.0229	6.4186	9.1794	12.5062	15.6431
	48.6	2.0273	6.4278	9.1888	12.5188	15.6581
	48.7	2.0283	6.4327	9.1991	12.5286	15.6676
	48.8	2.0285	6.4389	9.2054	12.5335	15.6784
	48.9	2.0311	6.4412	9.2079	12.5453	15.6934
	49	2.0331	6.4478	9.2168	12.5546	15.705
	49.1	2.03	6.4511	9.2188	12.5612	15.7159
	49.2	2.032	6.4603	9.2252	12.5713	15.7316
	49.3	2.0366	6.4692	9.2302	12.5845	15.7488
	49.4	2.0398	6.4797	9.2362	12.5939	15.7636
	49.5	2.0442	6.4884	9.2444	12.6023	15.7801
	49.6	2.0466	6.4912	9.2487	12.6082	15.792
	49.7	2.0435	6.494	9.2516	12.6182	15.8003
	49.8	2.0464	6.5014	9.2556	12.6324	15.8116
	49.9	2.0453	6.5065	9.258	12.6381	15.8233
	50	2.0475	6.5116	9.2686	12.6502	15.8377
	50.1	2.0477	6.518	9.2738	12.6621	15.8501
	50.2	2.0507	6.5225	9.2774	12.671	15.861
	50.3	2.0514	6.5274	9.2814	12.6797	15.872
	50.4	2.0554	6.535	9.2861	12.6894	15.8851
	50.5	2.0548	6.5402	9.2889	12.6943	15.8991
	50.6	2.0609	6.5489	9.2954	12.7047	15.916
	50.7	2.0563	6.5458	9.2961	12.7068	15.9253
	50.8	2.0531	6.5521	9.3031	12.715	15.9354
	50.9	2.0558	6.5566	9.3084	12.7229	15.9478
	51	2.0562	6.5594	9.313	12.7305	15.9585
	51.1	2.0604	6.5671	9.3223	12.742	15.9761
	51.2	2.0625	6.5739	9.3272	12.7504	15.9898
	51.3	2.0675	6.5817	9.3354	12.7581	16.0071
	51.4	2.073	6.5903	9.3432	12.7674	16.0249
	51.5	2.0764	6.5976	9.3501	12.7737	16.0393
	51.6	2.079	6.6051	9.3575	12.7811	16.0546
	51.7	2.0759	6.607	9.3608	12.7865	16.066
	51.8	2.0791	6.6143	9.3683	12.7946	16.0822
	51.9	2.081	6.6183	9.3756	12.7996	16.0974
	52	2.0821	6.6258	9.3818	12.8074	16.1107
	52.1	2.0821	6.6309	9.3858	12.8119	16.1191
	52.2	2.0845	6.6365	9.39	12.8149	16.1289
	52.3	2.0854	6.6432	9.3936	12.8223	16.1424
	52.4	2.0889	6.6477	9.4015	12.8304	16.1582
	52.5	2.0922	6.6544	9.4074	12.8376	16.1737
	52.6	2.0923	6.6559	9.4126	12.8426	16.1846
	52.7	2.0869	6.6591	9.4162	12.8465	16.1924
	52.8	2.0849	6.6629	9.4196	12.8519	16.2062
	52.9	2.0893	6.6694	9.4278	12.8614	16.2203
	53	2.0894	6.6713	9.4333	12.8689	16.2324
	53.1	2.0918	6.6791	9.4419	12.8779	16.2442
	53.2	2.0938	6.6902	9.4476	12.8826	16.2563
	53.3	2.0907	6.6978	9.4507	12.8892	16.2693
	53.4	2.0952	6.7058	9.4593	12.9017	16.2845
	53.5	2.1047	6.7154	9.4703	12.9153	16.3035
	53.6	2.107	6.7211	9.4751	12.9194	16.3132
	53.7	2.1118	6.7279	9.4823	12.9278	16.3254
	53.8	2.1138	6.734	9.4881	12.9299	16.3389
	53.9	2.1147	6.742	9.498	12.9376	16.3491
	54	2.1121	6.744	9.5007	12.945	16.3619
	54.1	2.1131	6.7519	9.5095	12.9554	16.3753
	54.2	2.1138	6.7588	9.5185	12.9611	16.3907
	54.3	2.115	6.7675	9.5293	12.9748	16.4054
	54.4	2.1193	6.775	9.5376	12.9827	16.4203
	54.5	2.1184	6.781	9.5417	12.9896	16.432
	54.6	2.1216	6.789	9.5493	12.9973	16.4468
	54.7	2.1197	6.7934	9.5508	12.9995	16.4571
	54.8	2.1177	6.7988	9.5536	13.0026	16.4683
	54.9	2.116	6.7993	9.5534	13.0075	16.4758
	55	2.1189	6.8048	9.5634	13.0138	16.4903
	55.1	2.1213	6.8105	9.5658	13.0202	16.502
	55.2	2.1222	6.8183	9.5709	13.0273	16.5146
	55.3	2.1272	6.8245	9.5794	13.0357	16.5276
	55.4	2.1308	6.8262	9.5913	13.045	16.5425
	55.5	2.1319	6.8297	9.5963	13.0487	16.5551
	55.6	2.1337	6.8317	9.6025	13.0529	16.5692
	55.7	2.1341	6.8389	9.6101	13.0608	16.5821
	55.8	2.1373	6.8463	9.6178	13.0649	16.5955
	55.9	2.1327	6.8483	9.6215	13.0695	16.6099
	56	2.1334	6.8506	9.6292	13.0752	16.6216
	56.1	2.1315	6.8548	9.6321	13.0812	16.6342
	56.2	2.1279	6.8579	9.636	13.0862	16.646
	56.3	2.1283	6.8625	9.6438	13.0922	16.6577
	56.4	2.1313	6.8712	9.6524	13.0996	16.6715
	56.5	2.1319	6.8765	9.667	13.1075	16.6862
	56.6	2.1393	6.8852	9.6802	13.1172	16.7029
	56.7	2.1411	6.8909	9.6874	13.1264	16.7151
	56.8	2.1455	6.8999	9.6962	13.1362	16.7263
	56.9	2.149	6.9075	9.706	13.1449	16.7434
	57	2.1518	6.9134	9.7173	13.1559	16.7569
	57.1	2.1564	6.9205	9.7233	13.1635	16.7716
	57.2	2.1551	6.9213	9.7271	13.1689	16.7829
	57.3	2.1584	6.9281	9.7342	13.1769	16.7962
	57.4	2.1597	6.9314	9.7422	13.1857	16.8098
	57.5	2.1566	6.9315	9.7435	13.1915	16.8175
	57.6	2.1579	6.9346	9.7482	13.1977	16.8281
	57.7	2.1629	6.9414	9.7556	13.2072	16.8405
	57.8	2.1641	6.9475	9.7612	13.2142	16.8565
	57.9	2.1644	6.9499	9.7659	13.2198	16.8655
	58	2.1677	6.9583	9.7742	13.2301	16.8777
	58.1	2.1691	6.9666	9.7774	13.24	16.8881
	58.2	2.1738	6.974	9.7863	13.2505	16.904
	58.3	2.1749	6.9792	9.7921	13.2609	16.9188
	58.4	2.1784	6.9831	9.7995	13.2669	16.9299
	58.5	2.1789	6.9886	9.8058	13.2733	16.9443
	58.6	2.1801	6.9915	9.8077	13.2761	16.9541
	58.7	2.1818	6.998	9.8117	13.2847	16.9671
	58.8	2.1876	7.0056	9.8159	13.2943	16.9806
	58.9	2.1894	7.0093	9.8239	13.3059	16.9917
	59	2.189	7.0124	9.8248	13.3102	17.0035
	59.1	2.1932	7.0221	9.8318	13.319	17.0168
	59.2	2.1954	7.0277	9.8369	13.3252	17.0325
	59.3	2.196	7.0298	9.8436	13.3374	17.0448
	59.4	2.2026	7.0371	9.854	13.3494	17.0563
	59.5	2.2009	7.0372	9.8548	13.3517	17.0641
	59.6	2.1975	7.0416	9.8542	13.3571	17.0687
	59.7	2.1992	7.0506	9.8624	13.3668	17.0809
	59.8	2.1961	7.0545	9.8675	13.3748	17.0911
	59.9	2.1963	7.0585	9.8695	13.3842	17.0986
	60	2.1943	7.0589	9.8673	13.3871	17.1082
	60.1	2.193	7.0563	9.8682	13.3876	17.1176
	60.2	2.1972	7.0607	9.8718	13.3954	17.1297
	60.3	2.2016	7.0632	9.8783	13.4049	17.142
	60.4	2.2033	7.0653	9.8822	13.4073	17.1519
	60.5	2.2059	7.0703	9.8879	13.4145	17.1641
	60.6	2.2083	7.0762	9.8959	13.4241	17.177
	60.7	2.2038	7.0758	9.8976	13.4292	17.1847
	60.8	2.2151	7.0818	9.9078	13.4404	17.2026
	60.9	2.2215	7.0887	9.9118	13.4514	17.2198
	61	2.2254	7.0987	9.9211	13.4602	17.2347
	61.1	2.2259	7.1013	9.9219	13.4636	17.2435
	61.2	2.2251	7.1034	9.9201	13.4683	17.2525
	61.3	2.2283	7.1052	9.9284	13.4734	17.263
	61.4	2.2286	7.1091	9.9323	13.4807	17.2753
	61.5	2.227	7.1138	9.9318	13.4813	17.2798
	61.6	2.2299	7.115	9.9369	13.4869	17.2902
	61.7	2.2313	7.1186	9.9389	13.4955	17.299
	61.8	2.2327	7.1196	9.9421	13.5022	17.3098
	61.9	2.2334	7.1201	9.9434	13.5075	17.318
	62	2.2354	7.1203	9.9406	13.5124	17.3234
	62.1	2.2344	7.1217	9.9391	13.5179	17.3317
	62.2	2.2353	7.1233	9.9398	13.5218	17.3378
	62.3	2.2366	7.1285	9.9431	13.5252	17.3457
	62.4	2.2364	7.134	9.9431	13.5327	17.3579
	62.5	2.2335	7.1368	9.9433	13.5346	17.3674
	62.6	2.2287	7.1336	9.9402	13.5385	17.3739
	62.7	2.2232	7.1307	9.9381	13.5397	17.377
	62.8	2.2245	7.1329	9.9415	13.5458	17.3875
	62.9	2.2239	7.1328	9.9427	13.5512	17.3955
	63	2.2275	7.1327	9.9419	13.5573	17.4032
	63.1	2.2299	7.1331	9.9402	13.56	17.415
	63.2	2.2273	7.1356	9.9468	13.5645	17.4267
	63.3	2.2275	7.141	9.9513	13.5712	17.4387
	63.4	2.2298	7.145	9.9559	13.5802	17.4521
	63.5	2.2299	7.1481	9.9567	13.585	17.462
	63.6	2.2306	7.1479	9.9525	13.5847	17.4672
	63.7	2.231	7.1497	9.9534	13.5929	17.4768
	63.8	2.2317	7.1517	9.9531	13.5977	17.4882
	63.9	2.2383	7.1593	9.9571	13.6068	17.4993
	64	2.2383	7.1603	9.959	13.6123	17.5084
	64.1	2.2393	7.1631	9.9625	13.6214	17.5213
	64.2	2.241	7.1651	9.9666	13.6271	17.5336
	64.3	2.2439	7.1692	9.9715	13.6346	17.545
	64.4	2.2488	7.174	9.9768	13.6435	17.5553
	64.5	2.2535	7.1809	9.9821	13.6531	17.568
	64.6	2.255	7.187	9.9853	13.6576	17.5789
	64.7	2.2583	7.1945	9.9929	13.67	17.5902
	64.8	2.2598	7.1985	9.9955	13.6795	17.6014
	64.9	2.2604	7.2004	9.999	13.688	17.6127
	65	2.2641	7.2028	9.998	13.6898	17.6246
	65.1	2.2633	7.2053	10.0003	13.6936	17.6326
	65.2	2.2596	7.2047	9.9989	13.6999	17.6379
	65.3	2.2578	7.2087	10.0005	13.7066	17.6442
	65.4	2.2666	7.2168	10.0099	13.7167	17.6576
	65.5	2.2667	7.2179	10.013	13.7238	17.6685
	65.6	2.2695	7.2205	10.0191	13.7302	17.6797
	65.7	2.2713	7.2214	10.0258	13.7363	17.6923
	65.8	2.2771	7.2233	10.0297	13.7411	17.7031
	65.9	2.2818	7.2268	10.0334	13.7438	17.7165
	66	2.2835	7.2326	10.0375	13.7464	17.729
	66.1	2.2876	7.2367	10.044	13.7548	17.741
	66.2	2.291	7.2425	10.0478	13.7639	17.7506
	66.3	2.2896	7.2465	10.0487	13.7698	17.7592
	66.4	2.2894	7.2518	10.0471	13.7771	17.7688
	66.5	2.2928	7.2544	10.0479	13.7828	17.7793
	66.6	2.2893	7.252	10.0461	13.7864	17.7859
	66.7	2.2942	7.2549	10.048	13.7929	17.7983
	66.8	2.3001	7.26	10.0536	13.8011	17.8123
	66.9	2.2946	7.2587	10.0513	13.8066	17.817
	67	2.3015	7.2632	10.0558	13.8203	17.8263
	67.1	2.3054	7.2672	10.0572	13.8319	17.8395
	67.2	2.3064	7.273	10.0612	13.8406	17.8529
	67.3	2.3092	7.2793	10.0686	13.85	17.8664
	67.4	2.3116	7.2867	10.0708	13.8597	17.8822
	67.5	2.311	7.2877	10.0689	13.8617	17.8897
	67.6	2.3121	7.2917	10.0723	13.8699	17.9027
	67.7	2.3108	7.2992	10.075	13.8766	17.9143
	67.8	2.3079	7.3031	10.079	13.8823	17.9236
	67.9	2.3061	7.3086	10.0843	13.8863	17.9377
	68	2.3077	7.315	10.0874	13.8968	17.9476
	68.1	2.3073	7.3169	10.0903	13.9048	17.9624
	68.2	2.31	7.3234	10.0964	13.9121	17.9766
	68.3	2.3104	7.3264	10.0993	13.9185	17.9888
	68.4	2.3164	7.3291	10.1017	13.9252	18.0006
	68.5	2.3204	7.3319	10.1044	13.9323	18.0097
	68.6	2.3262	7.3356	10.1097	13.9441	18.0208
	68.7	2.3311	7.3402	10.1138	13.9529	18.0334
	68.8	2.3328	7.3435	10.115	13.9634	18.0439
	68.9	2.3296	7.3395	10.1136	13.9645	18.0515
	69	2.3335	7.3409	10.1153	13.9694	18.0636
	69.1	2.3327	7.3392	10.1165	13.9732	18.0707
	69.2	2.3324	7.3414	10.1195	13.9782	18.0806
	69.3	2.3369	7.3453	10.1184	13.9872	18.0877
	69.4	2.3404	7.3474	10.119	13.9921	18.0929
	69.5	2.3368	7.345	10.1177	13.9918	18.0982
	69.6	2.3389	7.3498	10.1216	14.0007	18.1099
	69.7	2.3411	7.3582	10.1284	14.0114	18.1239
	69.8	2.3432	7.364	10.1322	14.0192	18.1364
	69.9	2.3439	7.3677	10.1345	14.026	18.1448
	70	2.3423	7.3688	10.1367	14.0289	18.1544
	70.1	2.3463	7.3731	10.1415	14.0359	18.167
	70.2	2.3496	7.3723	10.1407	14.038	18.1756
	70.3	2.3508	7.3732	10.1438	14.0438	18.1872
	70.4	2.3503	7.3729	10.1437	14.0505	18.1996
	70.5	2.3463	7.3791	10.1427	14.0571	18.2097
	70.6	2.343	7.3782	10.1424	14.0606	18.2218
	70.7	2.3445	7.3804	10.1453	14.0688	18.2349
	70.8	2.3434	7.3798	10.1452	14.069	18.2465
	70.9	2.3432	7.3804	10.1446	14.0693	18.2567
	71	2.3439	7.3822	10.1484	14.0724	18.2671
	71.1	2.3453	7.3903	10.1546	14.0792	18.2772
	71.2	2.3493	7.3903	10.1547	14.0858	18.2866
	71.3	2.3526	7.3901	10.1578	14.0887	18.2983
	71.4	2.3553	7.3901	10.1591	14.0922	18.3082
	71.5	2.3536	7.3887	10.1551	14.094	18.3174
	71.6	2.3524	7.3883	10.1528	14.0948	18.3279
	71.7	2.3509	7.3941	10.1518	14.1	18.3394
	71.8	2.3533	7.3974	10.1534	14.1061	18.3497
	71.9	2.3494	7.3959	10.1529	14.1121	18.3615
	72	2.3465	7.3967	10.1499	14.1172	18.3681
	72.1	2.3456	7.3943	10.1485	14.1242	18.3757
	72.2	2.3468	7.3968	10.1487	14.13	18.3838
	72.3	2.3496	7.4034	10.1502	14.1369	18.3924
	72.4	2.3534	7.4046	10.1514	14.1445	18.4048
	72.5	2.3534	7.4083	10.1554	14.1531	18.4164
	72.6	2.35	7.4089	10.1588	14.1564	18.4265
	72.7	2.3545	7.4147	10.1631	14.1651	18.4394
	72.8	2.3552	7.4177	10.1615	14.1724	18.4479
	72.9	2.3554	7.4194	10.1608	14.1754	18.4582
	73	2.3541	7.4211	10.1608	14.1782	18.4644
	73.1	2.3495	7.4232	10.1629	14.1792	18.4752
	73.2	2.3486	7.4255	10.1661	14.1817	18.4849
	73.3	2.3529	7.4303	10.1717	14.1903	18.4945
	73.4	2.3566	7.4305	10.1789	14.1958	18.5074
	73.5	2.3562	7.43	10.1829	14.1995	18.5137
	73.6	2.359	7.4318	10.1882	14.2109	18.5235
	73.7	2.364	7.4341	10.1925	14.2173	18.5315
	73.8	2.3663	7.4354	10.1946	14.2232	18.5413
	73.9	2.372	7.4405	10.1975	14.231	18.555
	74	2.3778	7.4444	10.2004	14.2426	18.565
	74.1	2.3824	7.4459	10.204	14.2494	18.5805
	74.2	2.3921	7.4541	10.2136	14.2592	18.5917
	74.3	2.394	7.4542	10.2158	14.2643	18.5968
	74.4	2.4052	7.459	10.225	14.2747	18.6126
	74.5	2.4097	7.4631	10.2322	14.284	18.6257
	74.6	2.4072	7.4634	10.2364	14.2873	18.6382
	74.7	2.4082	7.4639	10.2376	14.291	18.6452
	74.8	2.4101	7.4677	10.2384	14.2976	18.6547
	74.9	2.4158	7.4735	10.2435	14.3033	18.6693
	75	2.4177	7.479	10.2489	14.3098	18.6802
	75.1	2.4195	7.4853	10.2562	14.3196	18.6943
	75.2	2.4215	7.4919	10.2616	14.3279	18.7065
	75.3	2.4248	7.4951	10.2649	14.3344	18.7154
	75.4	2.4257	7.4978	10.2662	14.3377	18.7267
	75.5	2.4253	7.5004	10.2694	14.3449	18.7377
	75.6	2.4263	7.5005	10.2707	14.3526	18.7469
	75.7	2.4238	7.4998	10.2701	14.3535	18.7553
	75.8	2.4231	7.5015	10.2743	14.3608	18.7664
	75.9	2.4259	7.5019	10.274	14.3651	18.7723
	76	2.4275	7.502	10.2746	14.3692	18.7776
	76.1	2.4341	7.508	10.2833	14.3796	18.7884
	76.2	2.435	7.5084	10.2841	14.3861	18.8001
	76.3	2.4392	7.5149	10.2874	14.3969	18.8149
	76.4	2.4438	7.5194	10.2872	14.404	18.8242
	76.5	2.444	7.5212	10.2852	14.4062	18.8298
	76.6	2.4488	7.5179	10.2845	14.4061	18.8383
	76.7	2.4508	7.5205	10.2846	14.4148	18.8453
	76.8	2.4544	7.5218	10.2841	14.4203	18.8517
	76.9	2.4595	7.5266	10.2856	14.4294	18.8566
	77	2.4649	7.5324	10.2887	14.4361	18.8629
	77.1	2.4661	7.5336	10.289	14.4386	18.8709
	77.2	2.4654	7.533	10.2857	14.443	18.8751
	77.3	2.4639	7.5384	10.2889	14.4508	18.8858
	77.4	2.4674	7.5478	10.2921	14.4608	18.897
	77.5	2.471	7.5498	10.2955	14.4704	18.905
	77.6	2.4691	7.5519	10.2957	14.4763	18.9098
	77.7	2.4715	7.5553	10.2997	14.4869	18.9192
	77.8	2.4736	7.5563	10.3042	14.4947	18.9274
	77.9	2.4745	7.5584	10.3019	14.5015	18.9355
	78	2.4784	7.5634	10.3014	14.5074	18.9431
	78.1	2.4816	7.5676	10.3048	14.5159	18.9529
	78.2	2.4826	7.5695	10.3062	14.5209	18.9591
	78.3	2.482	7.5739	10.3066	14.5263	18.9699
	78.4	2.4806	7.5733	10.3075	14.529	18.9794
	78.5	2.4786	7.5727	10.3103	14.5312	18.9847
	78.6	2.4789	7.5726	10.3109	14.5334	18.9921
	78.7	2.4786	7.5769	10.3118	14.5452	19.0029
	78.8	2.4781	7.5779	10.3137	14.5508	19.0129
	78.9	2.48	7.5768	10.3169	14.5564	19.0221
	79	2.4844	7.5772	10.3197	14.5649	19.0277
	79.1	2.4848	7.5814	10.3235	14.5711	19.0383
	79.2	2.4844	7.5807	10.3232	14.5753	19.0434
	79.3	2.4812	7.5804	10.3231	14.5815	19.0504
	79.4	2.4796	7.5781	10.3202	14.5824	19.0549
	79.5	2.4792	7.581	10.3141	14.5872	19.0601
	79.6	2.4814	7.5841	10.31	14.5939	19.067
	79.7	2.4832	7.5839	10.3102	14.6011	19.0746
	79.8	2.484	7.5853	10.308	14.6058	19.0847
	79.9	2.4847	7.5854	10.3082	14.6115	19.093
	80	2.4805	7.5825	10.3072	14.6129	19.0967
	80.1	2.483	7.5841	10.307	14.6177	19.1044
	80.2	2.4825	7.5821	10.3036	14.6222	19.1125
	80.3	2.4769	7.5786	10.3001	14.6218	19.1151
	80.4	2.4777	7.5846	10.3033	14.633	19.1273
	80.5	2.4716	7.5825	10.2975	14.6329	19.1296
	80.6	2.4709	7.5817	10.2949	14.6351	19.1366
	80.7	2.4719	7.5825	10.2927	14.6409	19.1445
	80.8	2.4681	7.5828	10.2885	14.6433	19.1525
	80.9	2.4715	7.5871	10.2896	14.6469	19.1595
	81	2.4721	7.5882	10.2897	14.6514	19.1682
	81.1	2.4779	7.5928	10.2899	14.6596	19.1795
	81.2	2.4801	7.5962	10.2866	14.6626	19.1806
	81.3	2.4828	7.5971	10.2841	14.6686	19.1901
	81.4	2.4856	7.602	10.2859	14.6766	19.1994
	81.5	2.4891	7.6021	10.2907	14.6864	19.209
	81.6	2.4922	7.6043	10.2946	14.6946	19.2208
	81.7	2.4941	7.6072	10.2954	14.6975	19.2303
	81.8	2.4971	7.6083	10.2949	14.7045	19.2359
	81.9	2.5013	7.6099	10.2932	14.7112	19.2418
	82	2.5006	7.613	10.2988	14.7209	19.2548
	82.1	2.5024	7.6156	10.3042	14.7273	19.2713
	82.2	2.5008	7.6135	10.3003	14.732	19.2786
	82.3	2.5058	7.6186	10.3036	14.7381	19.2845
	82.4	2.5002	7.6124	10.3007	14.7377	19.2869
	82.5	2.4963	7.6089	10.2982	14.7386	19.2925
	82.6	2.4974	7.6095	10.3011	14.7456	19.2995
	82.7	2.5015	7.6131	10.3047	14.7516	19.312
	82.8	2.5036	7.6167	10.3077	14.7547	19.3189
	82.9	2.5022	7.621	10.3135	14.7628	19.3286
	83	2.5012	7.6244	10.317	14.7674	19.3398
	83.1	2.5002	7.627	10.3208	14.776	19.3504
	83.2	2.5025	7.6258	10.3186	14.7814	19.3574
	83.3	2.5024	7.6247	10.3205	14.7858	19.3654
	83.4	2.5057	7.6243	10.3222	14.7896	19.3708
	83.5	2.5111	7.6238	10.3213	14.7954	19.3775
	83.6	2.51	7.6222	10.3191	14.7996	19.3855
	83.7	2.5077	7.6215	10.3194	14.7994	19.3933
	83.8	2.5063	7.6203	10.3156	14.7961	19.3987
	83.9	2.5054	7.6186	10.315	14.801	19.4032
	84	2.5092	7.6181	10.3166	14.8038	19.4109
	84.1	2.5135	7.622	10.3203	14.809	19.4204
	84.2	2.5141	7.6225	10.3227	14.8145	19.4286
	84.3	2.5171	7.6254	10.321	14.8175	19.4375
	84.4	2.5196	7.6247	10.323	14.8217	19.4461
	84.5	2.5288	7.6277	10.3297	14.8321	19.4566
	84.6	2.5317	7.6331	10.3323	14.8362	19.463
	84.7	2.5346	7.633	10.3325	14.8384	19.4687
	84.8	2.5357	7.6357	10.3355	14.8412	19.4788
	84.9	2.5394	7.6368	10.3386	14.8475	19.4851
	85	2.5382	7.6393	10.336	14.849	19.49
	85.1	2.5428	7.6433	10.3374	14.8515	19.4986
	85.2	2.5435	7.6448	10.3363	14.8562	19.5056
	85.3	2.5461	7.6473	10.3342	14.8618	19.5146
	85.4	2.5489	7.6499	10.336	14.8652	19.5222
	85.5	2.5549	7.6545	10.3348	14.8662	19.5281
	85.6	2.5558	7.6529	10.3364	14.8685	19.5333
	85.7	2.5584	7.6488	10.3336	14.8703	19.5386
	85.8	2.5595	7.6495	10.3319	14.8685	19.5459
	85.9	2.557	7.6513	10.3346	14.8708	19.5543
	86	2.5602	7.6534	10.3332	14.8726	19.5608
	86.1	2.5671	7.6571	10.3329	14.8764	19.5674
	86.2	2.5702	7.6554	10.3279	14.8788	19.5712
	86.3	2.5734	7.6598	10.3325	14.8816	19.5783
	86.4	2.5731	7.6607	10.3318	14.8834	19.5846
	86.5	2.5788	7.6626	10.331	14.8855	19.5914
	86.6	2.5832	7.665	10.3319	14.8908	19.5994
	86.7	2.5821	7.6667	10.3322	14.8927	19.6032
	86.8	2.5855	7.6644	10.3302	14.8959	19.6054
	86.9	2.5906	7.6675	10.3337	14.902	19.6132
	87	2.5907	7.6649	10.3314	14.9038	19.6182
	87.1	2.5918	7.6666	10.332	14.91	19.6217
	87.2	2.5943	7.6677	10.3346	14.9146	19.6251
	87.3	2.5931	7.663	10.3324	14.9165	19.6344
	87.4	2.5985	7.6637	10.3313	14.9185	19.6419
	87.5	2.5999	7.6653	10.3298	14.9232	19.6491
	87.6	2.5995	7.6673	10.3276	14.9249	19.6537
	87.7	2.5965	7.6634	10.3205	14.9214	19.6535
	87.8	2.5989	7.6648	10.3213	14.9278	19.6561
	87.9	2.6006	7.6662	10.3218	14.9313	19.6634
	88	2.6043	7.6645	10.3226	14.9321	19.6693
	88.1	2.6062	7.6631	10.3224	14.9328	19.675
	88.2	2.6087	7.6625	10.318	14.9353	19.681
	88.3	2.6058	7.6599	10.3155	14.9355	19.685
	88.4	2.6027	7.6533	10.3089	14.9359	19.6895
	88.5	2.604	7.6564	10.3095	14.9381	19.6954
	88.6	2.6107	7.6608	10.313	14.9471	19.7035
	88.7	2.6184	7.6637	10.3145	14.9522	19.714
	88.8	2.6207	7.6654	10.314	14.964	19.7188
	88.9	2.6274	7.6654	10.313	14.9698	19.7231
	89	2.6303	7.6646	10.311	14.9724	19.7281
	89.1	2.6319	7.6657	10.3126	14.9771	19.7335
	89.2	2.63	7.6597	10.3096	14.9755	19.7372
	89.3	2.6312	7.6636	10.31	14.9806	19.7467
	89.4	2.6364	7.665	10.3085	14.9858	19.7544
	89.5	2.6368	7.6655	10.3073	14.9911	19.7606
	89.6	2.6339	7.6631	10.306	14.9923	19.767
	89.7	2.637	7.6671	10.3087	14.9927	19.7745
	89.8	2.6382	7.6714	10.31	15.0008	19.7827
	89.9	2.6404	7.6775	10.3151	15.0109	19.7902
	90	2.6397	7.6738	10.3146	15.0086	19.7945
	90.1	2.638	7.6733	10.3166	15.0093	19.799
	90.2	2.6387	7.671	10.3162	15.016	19.8035
	90.3	2.6442	7.6757	10.3195	15.022	19.8111
	90.4	2.6495	7.6769	10.3241	15.028	19.8208
	90.5	2.6489	7.6744	10.3207	15.0283	19.8255
	90.6	2.6473	7.6731	10.3167	15.0248	19.8292
	90.7	2.6464	7.6713	10.3128	15.03	19.8352
	90.8	2.6486	7.6731	10.3124	15.0327	19.8392
	90.9	2.6483	7.6727	10.3076	15.0334	19.8405
	91	2.6471	7.6776	10.3032	15.0349	19.8449
	91.1	2.647	7.675	10.3018	15.0358	19.8475
	91.2	2.6457	7.6744	10.2983	15.0386	19.8505
	91.3	2.6479	7.6731	10.3009	15.0413	19.8556
	91.4	2.6472	7.6668	10.2984	15.0383	19.8574
	91.5	2.6508	7.6695	10.2989	15.0475	19.8662
	91.6	2.6542	7.6671	10.3005	15.0541	19.8739
	91.7	2.656	7.6702	10.2981	15.059	19.8786
	91.8	2.6551	7.6722	10.2948	15.0616	19.8825
	91.9	2.6563	7.6724	10.2938	15.0625	19.8868
	92	2.6573	7.6679	10.2885	15.0629	19.8836
	92.1	2.6533	7.6673	10.289	15.0656	19.8845
	92.2	2.6551	7.6675	10.2868	15.0709	19.8899
	92.3	2.6578	7.6726	10.29	15.0744	19.9001
	92.4	2.6576	7.6754	10.2913	15.079	19.9036
	92.5	2.6666	7.6848	10.297	15.0887	19.9164
	92.6	2.6681	7.6814	10.2938	15.0896	19.9207
	92.7	2.6727	7.682	10.2909	15.094	19.9244
	92.8	2.6768	7.6836	10.2896	15.101	19.9308
	92.9	2.6791	7.6865	10.2921	15.1029	19.9365
	93	2.6738	7.6826	10.2845	15.0992	19.937
	93.1	2.6768	7.6882	10.2862	15.105	19.9465
	93.2	2.6759	7.6881	10.2822	15.1053	19.9492
	93.3	2.6781	7.6892	10.2809	15.1054	19.9534
	93.4	2.685	7.6946	10.2855	15.1125	19.9602
	93.5	2.6803	7.6927	10.2823	15.1128	19.9579
	93.6	2.6785	7.6901	10.279	15.1109	19.9584
	93.7	2.684	7.6932	10.278	15.1168	19.9646
	93.8	2.6871	7.6956	10.283	15.1237	19.9703
	93.9	2.6901	7.6972	10.2844	15.1275	19.9752
	94	2.6926	7.6948	10.2836	15.1317	19.9773
	94.1	2.6964	7.6942	10.2823	15.1335	19.9818
	94.2	2.6999	7.6963	10.2814	15.136	19.9852
	94.3	2.7009	7.6996	10.2845	15.1427	19.983
	94.4	2.7038	7.6974	10.2835	15.1424	19.9826
	94.5	2.7047	7.6979	10.284	15.1448	19.9843
	94.6	2.7102	7.7031	10.2873	15.1541	19.9905
	94.7	2.7053	7.7017	10.2824	15.1535	19.9941
	94.8	2.7045	7.7047	10.28	15.1534	19.9946
	94.9	2.7006	7.7026	10.2818	15.1494	19.9938
	95	2.7007	7.7021	10.28	15.1472	19.9983
	95.1	2.6995	7.7018	10.276	15.1466	19.9977
	95.2	2.6937	7.6974	10.2708	15.1452	19.9979
	95.3	2.6934	7.7022	10.2691	15.1502	20.0004
	95.4	2.6948	7.7069	10.2733	15.1544	20.0035
	95.5	2.6957	7.7103	10.2755	15.1552	20.0083
	95.6	2.7	7.7108	10.2764	15.1553	20.0121
	95.7	2.6985	7.7106	10.2744	15.1534	20.0126
	95.8	2.6997	7.7068	10.2702	15.1548	20.0138
	95.9	2.7021	7.7035	10.2666	15.158	20.0165
	96	2.7049	7.6991	10.2636	15.1573	20.0191
	96.1	2.7095	7.7024	10.2612	15.1645	20.0231
	96.2	2.7127	7.7041	10.256	15.1661	20.0237
	96.3	2.7158	7.7075	10.2529	15.1656	20.0234
	96.4	2.7176	7.7006	10.2476	15.1607	20.0234
	96.5	2.7192	7.6973	10.2439	15.1596	20.0208
	96.6	2.724	7.7025	10.2512	15.1702	20.0268
	96.7	2.7286	7.7062	10.2538	15.1786	20.0327
	96.8	2.7279	7.7052	10.2539	15.1748	20.0306
	96.9	2.7301	7.7018	10.2528	15.1795	20.0316
	97	2.7345	7.7032	10.2548	15.1836	20.0346
	97.1	2.7348	7.6975	10.2503	15.1833	20.0349
	97.2	2.7409	7.7009	10.2555	15.1885	20.0408
	97.3	2.7432	7.7007	10.2545	15.1874	20.0436
	97.4	2.7418	7.7019	10.2521	15.1883	20.0479
	97.5	2.7375	7.7017	10.2494	15.1858	20.0483
	97.6	2.7405	7.7056	10.255	15.1883	20.052
	97.7	2.7399	7.7069	10.2562	15.1924	20.0525
	97.8	2.7461	7.7078	10.261	15.1924	20.0567
	97.9	2.7504	7.7117	10.2673	15.1957	20.0604
	98	2.7486	7.7129	10.2677	15.2001	20.0618
	98.1	2.7451	7.7115	10.2645	15.1998	20.0627
	98.2	2.7483	7.7093	10.2653	15.1983	20.0638
	98.3	2.7442	7.707	10.2646	15.1925	20.0608
	98.4	2.747	7.7075	10.2689	15.1958	20.0594
	98.5	2.7442	7.7023	10.2649	15.1938	20.0572
	98.6	2.7445	7.7007	10.2697	15.1994	20.0601
	98.7	2.7407	7.7027	10.2749	15.2015	20.0628
	98.8	2.7427	7.705	10.2797	15.2012	20.0647
	98.9	2.7422	7.7036	10.2821	15.1996	20.0652
	99	2.7469	7.7096	10.2873	15.2043	20.072
	99.1	2.746	7.7073	10.2902	15.2079	20.0742
	99.2	2.7456	7.7066	10.2887	15.2067	20.0732
	99.3	2.7439	7.707	10.2933	15.2083	20.0773
	99.4	2.743	7.7058	10.2933	15.2126	20.0803
	99.5	2.7444	7.7074	10.2971	15.2115	20.0854
	99.6	2.7485	7.7076	10.2977	15.2073	20.0895
	99.7	2.7487	7.7045	10.2985	15.2068	20.089
	99.8	2.7501	7.7012	10.3001	15.2029	20.0897
	99.9	2.7542	7.7024	10.2966	15.2024	20.0914
	100	2.7551	7.7025	10.2891	15.1994	20.0888
	100.1	2.756	7.706	10.2893	15.1964	20.0932
	100.2	2.7478	7.7047	10.2866	15.1947	20.0904
	100.3	2.744	7.7058	10.2843	15.1963	20.0922
	100.4	2.7461	7.7042	10.2826	15.1941	20.0957
	100.5	2.744	7.7078	10.2806	15.1924	20.0964
	100.6	2.7467	7.7112	10.2789	15.1872	20.0978
	100.7	2.7452	7.7083	10.2776	15.1834	20.0983
	100.8	2.7411	7.6999	10.2761	15.1768	20.0918
	100.9	2.738	7.6949	10.2767	15.1741	20.089
	101	2.7399	7.6966	10.2749	15.1767	20.0914
	101.1	2.7401	7.6968	10.2733	15.1798	20.0912
	101.2	2.7422	7.692	10.2722	15.1777	20.0924
	101.3	2.7448	7.6874	10.2716	15.1774	20.0949
	101.4	2.7485	7.6854	10.2729	15.1748	20.1009
	101.5	2.7507	7.6809	10.2704	15.1725	20.097
	101.6	2.7474	7.6759	10.2676	15.1716	20.0924
	101.7	2.7438	7.6717	10.266	15.1696	20.091
	101.8	2.7416	7.6705	10.2642	15.1672	20.0896
	101.9	2.742	7.6745	10.2673	15.1673	20.0926
	102	2.7412	7.676	10.2721	15.1646	20.0933
	102.1	2.7416	7.6783	10.2745	15.1655	20.0956
	102.2	2.7399	7.6789	10.2773	15.1626	20.0946
	102.3	2.739	7.6785	10.2797	15.1645	20.0966
	102.4	2.7424	7.6767	10.2834	15.1624	20.1012
	102.5	2.7414	7.6799	10.2846	15.1647	20.1011
	102.6	2.734	7.6779	10.2818	15.1594	20.0997
	102.7	2.7347	7.6772	10.2781	15.1536	20.0977
	102.8	2.7349	7.6798	10.2771	15.1512	20.0958
	102.9	2.7345	7.6773	10.2752	15.1505	20.0986
	103	2.7329	7.6758	10.2727	15.1418	20.0945
	103.1	2.7305	7.6727	10.2689	15.1365	20.0926
	103.2	2.7305	7.6713	10.2697	15.1329	20.0864
	103.3	2.7268	7.6696	10.2664	15.1312	20.0871
	103.4	2.7235	7.6636	10.265	15.1314	20.088
	103.5	2.7172	7.6584	10.2598	15.1244	20.0834
	103.6	2.7155	7.6574	10.2586	15.123	20.0825
	103.7	2.7134	7.655	10.256	15.1194	20.0804
	103.8	2.7108	7.6506	10.2514	15.1162	20.0806
	103.9	2.7089	7.6509	10.2496	15.1176	20.0807
	104	2.7092	7.6466	10.2485	15.1143	20.0825
	104.1	2.7089	7.6421	10.2442	15.1089	20.0808
	104.2	2.7147	7.6422	10.2461	15.1106	20.0818
	104.3	2.7204	7.6436	10.2464	15.1154	20.0857
	104.4	2.7234	7.6436	10.2437	15.1154	20.0912
	104.5	2.722	7.6407	10.2446	15.1126	20.0937
	104.6	2.7252	7.6422	10.2477	15.1111	20.0939
	104.7	2.7292	7.6418	10.2434	15.1086	20.093
	104.8	2.7318	7.6397	10.2372	15.1049	20.0884
	104.9	2.7286	7.637	10.2366	15.1047	20.0875
	105	2.7291	7.6347	10.2352	15.1028	20.0882
	105.1	2.7293	7.6293	10.2304	15.101	20.0869
	105.2	2.7323	7.629	10.2297	15.0976	20.0873
	105.3	2.7377	7.6256	10.2336	15.0984	20.0893
	105.4	2.7436	7.6273	10.2363	15.0984	20.0943
	105.5	2.7476	7.629	10.2378	15.0995	20.0959
	105.6	2.7466	7.6279	10.2362	15.1043	20.094
	105.7	2.7487	7.6293	10.2368	15.1102	20.094
	105.8	2.7541	7.6309	10.2367	15.1104	20.0952
	105.9	2.7526	7.6318	10.2366	15.1106	20.0944
	106	2.7506	7.6343	10.2384	15.1109	20.0967
	106.1	2.7484	7.6329	10.2441	15.1114	20.1006
	106.2	2.7518	7.6297	10.2451	15.1113	20.0983
	106.3	2.7568	7.627	10.2471	15.1075	20.0982
	106.4	2.7629	7.6274	10.2488	15.104	20.0975
	106.5	2.7632	7.6261	10.2469	15.0997	20.0964
	106.6	2.764	7.6249	10.248	15.0987	20.0965
	106.7	2.7645	7.6242	10.2483	15.1032	20.0954
	106.8	2.7684	7.6215	10.2461	15.1046	20.0916
	106.9	2.7714	7.6219	10.2458	15.102	20.0893
	107	2.7772	7.6264	10.2458	15.104	20.0928
	107.1	2.7735	7.6231	10.2438	15.0962	20.0887
	107.2	2.7753	7.6246	10.2439	15.0947	20.0894
	107.3	2.7744	7.6274	10.2415	15.0944	20.0876
	107.4	2.7781	7.6317	10.2447	15.0929	20.0864
	107.5	2.7779	7.6292	10.2447	15.0913	20.0808
	107.6	2.778	7.6252	10.2426	15.0888	20.0817
	107.7	2.7859	7.6267	10.2444	15.0909	20.0883
	107.8	2.7896	7.6268	10.244	15.0881	20.0846
	107.9	2.796	7.6266	10.2466	15.0891	20.0853
	108	2.797	7.6248	10.2448	15.0876	20.0839
	108.1	2.7973	7.6243	10.2426	15.0841	20.0812
	108.2	2.8039	7.6282	10.2418	15.086	20.0812
	108.3	2.806	7.6287	10.2414	15.0873	20.0799
	108.4	2.805	7.6243	10.239	15.0859	20.077
	108.5	2.7993	7.6174	10.2365	15.0842	20.0713
	108.6	2.7974	7.6128	10.236	15.0807	20.0695
	108.7	2.8048	7.6157	10.2381	15.0842	20.0701
	108.8	2.8036	7.6133	10.2363	15.0835	20.0657
	108.9	2.8019	7.6075	10.2332	15.0788	20.0612
	109	2.807	7.6087	10.2345	15.0793	20.0625
	109.1	2.8099	7.611	10.2364	15.0868	20.0675
	109.2	2.8113	7.6089	10.2373	15.0872	20.0636
	109.3	2.8099	7.6046	10.2359	15.0835	20.0658
	109.4	2.8157	7.6075	10.2381	15.0837	20.0656
	109.5	2.8174	7.6093	10.2348	15.081	20.0643
	109.6	2.8275	7.6137	10.2371	15.0851	20.0665
	109.7	2.8313	7.6152	10.2387	15.0892	20.0673
	109.8	2.8379	7.6128	10.2376	15.091	20.0705
	109.9	2.8424	7.6095	10.239	15.0883	20.0676
	110	2.8431	7.606	10.2396	15.0869	20.0651
	110.1	2.841	7.6058	10.2379	15.0853	20.057
	110.2	2.8439	7.6078	10.2411	15.0867	20.0575
	110.3	2.8391	7.6052	10.2381	15.081	20.0539
	110.4	2.8391	7.6012	10.2372	15.0756	20.0506
	110.5	2.8388	7.5982	10.2383	15.0738	20.0425
	110.6	2.8433	7.6017	10.2387	15.0737	20.0402
	110.7	2.8474	7.6031	10.2391	15.0763	20.0414
	110.8	2.8472	7.6023	10.2412	15.0747	20.0414
	110.9	2.8453	7.5981	10.2394	15.0712	20.0349
	111	2.8458	7.5974	10.2371	15.0708	20.0346
	111.1	2.8488	7.5978	10.2338	15.0721	20.0339
	111.2	2.8526	7.5979	10.2355	15.0736	20.0323
	111.3	2.8504	7.5926	10.2298	15.0707	20.024
	111.4	2.8453	7.5903	10.2266	15.0685	20.0228
	111.5	2.8455	7.5864	10.2244	15.0691	20.0143
	111.6	2.842	7.5841	10.2218	15.0642	20.0068
	111.7	2.8424	7.5818	10.2213	15.0573	20.0016
	111.8	2.8412	7.5777	10.2172	15.0503	19.9963
	111.9	2.8393	7.5755	10.2161	15.0491	19.9933
	112	2.8425	7.5749	10.2156	15.0479	19.9909
	112.1	2.8407	7.5687	10.2118	15.0433	19.9851
	112.2	2.8437	7.5649	10.2112	15.0403	19.9794
	112.3	2.8409	7.564	10.2084	15.0384	19.9754
	112.4	2.8444	7.5673	10.2106	15.0425	19.9763
	112.5	2.8452	7.5658	10.2097	15.0429	19.9751
	112.6	2.8501	7.5648	10.21	15.043	19.9718
	112.7	2.8497	7.5598	10.2058	15.0432	19.9635
	112.8	2.8494	7.5582	10.2081	15.039	19.9593
	112.9	2.8441	7.5575	10.2072	15.036	19.9562
	113	2.848	7.5598	10.2084	15.0409	19.9595
	113.1	2.847	7.5543	10.2056	15.0415	19.9571
	113.2	2.8455	7.5492	10.2033	15.041	19.9563
	113.3	2.8458	7.5458	10.2056	15.0405	19.9538
	113.4	2.8468	7.5418	10.2051	15.0394	19.9523
	113.5	2.8477	7.5396	10.2047	15.0405	19.9488
	113.6	2.8445	7.5373	10.2044	15.0356	19.9424
	113.7	2.84	7.5354	10.1988	15.0295	19.9353
	113.8	2.8362	7.5348	10.1987	15.0281	19.9296
	113.9	2.8331	7.5305	10.1966	15.026	19.9246
	114	2.8285	7.5265	10.1937	15.0241	19.9181
	114.1	2.8256	7.5202	10.1909	15.0227	19.9088
	114.2	2.8256	7.5138	10.188	15.0206	19.9028
	114.3	2.824	7.5099	10.1894	15.0149	19.8984
	114.4	2.8226	7.5039	10.185	15.0089	19.8939
	114.5	2.8202	7.4988	10.1836	14.9999	19.8883
	114.6	2.8264	7.5006	10.1838	15.0012	19.8839
	114.7	2.8287	7.5012	10.1847	15.0033	19.88
	114.8	2.8285	7.4995	10.1825	15.0008	19.8744
	114.9	2.83	7.4986	10.1822	15.0019	19.8716
	115	2.8331	7.497	10.1827	15.0033	19.8704
	115.1	2.8335	7.494	10.1826	15.0043	19.8646
	115.2	2.8341	7.49	10.181	14.999	19.8596
	115.3	2.8352	7.491	10.1793	14.9998	19.8567
	115.4	2.8362	7.4882	10.1784	14.9952	19.8502
	115.5	2.8378	7.4819	10.1777	14.9921	19.845
	115.6	2.8346	7.4756	10.1759	14.9905	19.837
	115.7	2.8273	7.4661	10.171	14.9866	19.8295
	115.8	2.8285	7.46	10.1694	14.9818	19.8226
	115.9	2.8257	7.4609	10.1686	14.9785	19.8143
	116	2.8247	7.463	10.1679	14.9769	19.8126
	116.1	2.8241	7.4621	10.1614	14.9758	19.8092
	116.2	2.8242	7.4587	10.1574	14.9752	19.8064
	116.3	2.8247	7.4518	10.1553	14.9712	19.799
	116.4	2.8297	7.4508	10.1544	14.9715	19.7949
	116.5	2.8316	7.4485	10.1478	14.9684	19.7887
	116.6	2.8307	7.4489	10.1491	14.971	19.7901
	116.7	2.8219	7.4438	10.1428	14.9678	19.7818
	116.8	2.8167	7.4399	10.1335	14.9657	19.7728
	116.9	2.8097	7.4303	10.1297	14.9604	19.7583
	117	2.8105	7.4273	10.1295	14.9585	19.7503
	117.1	2.8099	7.4377	10.1446	14.9552	19.7399
	117.2	2.8088	7.437	10.146	14.9494	19.734
	117.3	2.8092	7.4355	10.1416	14.9462	19.7263
	117.4	2.8111	7.4338	10.1402	14.9467	19.7241
	117.5	2.8129	7.4312	10.1404	14.9458	19.7165
	117.6	2.8015	7.4263	10.1365	14.942	19.7044
	117.7	2.8028	7.4269	10.1355	14.9434	19.7013
	117.8	2.8003	7.4183	10.1313	14.9381	19.6945
	117.9	2.8049	7.4172	10.1378	14.9377	19.6944
	118	2.805	7.4086	10.1331	14.9355	19.689
	118.1	2.8085	7.408	10.1372	14.932	19.6797
	118.2	2.8148	7.41	10.1402	14.9309	19.6687
	118.3	2.7999	7.4078	10.1367	14.9212	19.6552
	118.4	2.7975	7.3956	10.1228	14.9212	19.6475
	118.5	2.8021	7.3942	10.1315	14.9195	19.653
	118.6	2.8054	7.3938	10.1243	14.9191	19.6517
	118.7	2.8021	7.392	10.1206	14.9159	19.6486
	118.8	2.8019	7.3916	10.1166	14.912	19.6406
	118.9	2.8012	7.3879	10.1117	14.9071	19.6383
	119	2.7988	7.3865	10.1089	14.9042	19.6373
	119.1	2.7962	7.369	10.0869	14.8854	19.6176
	119.2	2.7945	7.3773	10.1031	14.8766	19.6081
	119.3
	119.4
	119.5
	119.6
	119.7
	119.8
	119.9
	120
	120.1
	120.2
	120.3
	120.4
	120.5
	120.6
	120.7
	120.8
	120.9
	121
	121.1
	121.2
	121.3
	121.4
	121.5
	121.6
	121.7
	121.8	2.76279	7.0414	9.70309	14.2296	18.8232
	121.9	2.7451	7.0236	9.6838	14.1948	18.7994
	122	2.715	7.007	9.5426	14.1893	18.7098
	122.1	2.6831	6.9993	9.5209	14.1805	18.7057
	122.2	2.67751	6.9571	9.4641	14.1568	18.5
	122.3	2.6039	6.9446	9.4583	14.0673	18.3264
	122.4	2.5785	6.8729	9.4236	13.9699	18.213
	122.5	2.5785	6.8194	9.33	13.8287	18.1979
	122.6	2.5267	6.8544	9.3272	13.7893	18.1095
	122.7	2.4898	6.7934	9.2534	13.7242	18.0152
	122.8	2.5239	6.7277	9.1898	13.6221	17.9878
	122.9	2.4783	6.7019	9.1257	13.5229	17.8678
	123	2.4674	6.6672	9.1205	13.4782	17.8446
	123.1	2.4525	6.6443	9.0845	13.4264	17.7727
	123.2	2.4442	6.6202	9.0301	13.3514	17.6765
	123.3	2.4172	6.5618	8.954	13.2546	17.5474
	123.4	2.416	6.5252	8.9097	13.2014	17.4699
	123.5	2.411	6.4933	8.8777	13.1792	17.4028
	123.6	2.3683	6.4418	8.8323	13.1094	17.3073
	123.7	2.3763	6.418	8.7949	13.0548	17.2247
	123.8	2.3662	6.401	8.7691	13.0078	17.1575
	123.9	2.3493	6.3701	8.7465	12.944	17.0803
	124	2.333	6.3386	8.7003	12.8795	16.9984
	124.1	2.3276	6.3057	8.655	12.8168	16.9309
	124.2	2.3103	6.2648	8.6137	12.7628	16.852
	124.3	2.3047	6.2371	8.5834	12.7244	16.7933
	124.4	2.2946	6.2127	8.5458	12.6685	16.7142
	124.5	2.281	6.1959	8.5116	12.6226	16.648
	124.6	2.2715	6.1694	8.4796	12.5701	16.5769
	124.7	2.2665	6.1491	8.4462	12.5132	16.4986
	124.8	2.2521	6.1248	8.4071	12.4565	16.4151
	124.9	2.2391	6.1049	8.3696	12.4038	16.3425
	125	2.2306	6.084	8.335	12.351	16.2759
	125.1	2.2177	6.0654	8.2954	12.3055	16.2056
	125.2	2.2074	6.0415	8.2628	12.2602	16.1325
	125.3	2.1964	6.0186	8.2225	12.1982	16.0563
	125.4	2.1919	5.9934	8.1914	12.1428	15.9887
	125.5	2.1803	5.965	8.1596	12.0966	15.9147
	125.6	2.1712	5.9379	8.1287	12.0438	15.8466
	125.7	2.1624	5.9169	8.0949	11.9904	15.7805
	125.8	2.1564	5.8944	8.0539	11.9327	15.7106
	125.9	2.1504	5.8708	8.0214	11.8851	15.64
	126	2.1449	5.8452	7.9851	11.8276	15.5704
	126.1	2.1391	5.8162	7.9494	11.7689	15.5005
	126.2	2.1306	5.7886	7.9178	11.7213	15.4303
	126.3	2.1232	5.7651	7.8885	11.6723	15.3679
	126.4	2.1143	5.7435	7.855	11.6251	15.3079
	126.5	2.1063	5.7221	7.8258	11.5744	15.2408
	126.6	2.0949	5.6993	7.7924	11.5237	15.1675
	126.7	2.0844	5.6826	7.7591	11.4736	15.098
	126.8	2.0711	5.658	7.724	11.4251	15.0306
	126.9	2.0587	5.6336	7.69	11.3762	14.9657
	127	2.0501	5.6148	7.6624	11.3295	14.903
	127.1	2.0395	5.5939	7.6327	11.2799	14.8361
	127.2	2.031	5.5682	7.6043	11.2357	14.7704
	127.3	2.0279	5.547	7.5758	11.1946	14.709
	127.4	2.0131	5.5175	7.5398	11.1456	14.6404
	127.5	2.0046	5.4946	7.5107	11.0959	14.5826
	127.6	1.9963	5.4682	7.4758	11.0466	14.5197
	127.7	1.9879	5.4471	7.4439	10.9998	14.4596
	127.8	1.9702	5.4206	7.4076	10.9469	14.3938
	127.9	1.963	5.4005	7.3724	10.8984	14.3311
	128	1.9549	5.3793	7.3413	10.8546	14.2707
	128.1	1.9442	5.3529	7.3055	10.8048	14.2039
	128.2	1.9346	5.3299	7.271	10.7597	14.1427
	128.3	1.9232	5.3077	7.2413	10.7141	14.0846
	128.4	1.9137	5.2876	7.21	10.6679	14.0268
	128.5	1.9028	5.2646	7.1744	10.6211	13.9647
	128.6	1.8988	5.2447	7.1456	10.5814	13.9037
	128.7	1.8911	5.2239	7.1143	10.5373	13.8453
	128.8	1.8843	5.2057	7.0833	10.4923	13.7865
	128.9	1.8785	5.1842	7.0485	10.4497	13.7255
	129	1.8795	5.1698	7.0274	10.4142	13.6743
	129.1	1.885	5.1621	7.0093	10.3836	13.6304
	129.2	1.8827	5.1425	6.9857	10.3443	13.5773
	129.3	1.8726	5.1143	6.9571	10.2998	13.518
	129.4	1.8606	5.0884	6.9227	10.2551	13.4625
	129.5	1.8531	5.0659	6.893	10.2105	13.4094
	129.6	1.8457	5.0462	6.8646	10.1704	13.3509
	129.7	1.8385	5.0268	6.8356	10.1268	13.293
	129.8	1.8334	5.0063	6.8055	10.0815	13.2394
	129.9	1.8258	4.9819	6.7744	10.0379	13.1789
	130	1.8189	4.9559	6.7452	9.9931	13.1195
	130.1	1.8114	4.9337	6.7139	9.9464	13.0605
	130.2	1.8094	4.9105	6.6895	9.9017	13.0033
	130.3	1.8035	4.8905	6.6593	9.8626	12.9478
	130.4	1.7983	4.8723	6.6331	9.822	12.8992
	130.5	1.7983	4.8532	6.6076	9.7863	12.8515
	130.6	1.7933	4.8357	6.5855	9.7443	12.7982
	130.7	1.7857	4.8179	6.5593	9.6999	12.7429
	130.8	1.7778	4.8002	6.5303	9.6603	12.6872
	130.9	1.7702	4.7841	6.5028	9.6197	12.6366
	131	1.7635	4.768	6.4744	9.5754	12.5807
	131.1	1.7617	4.7539	6.4507	9.543	12.5356
	131.2	1.7582	4.7368	6.4274	9.5072	12.4863
	131.3	1.7528	4.7205	6.4039	9.4699	12.4385
	131.4	1.7433	4.6992	6.376	9.4302	12.3878
	131.5	1.7329	4.6787	6.3516	9.3948	12.3341
	131.6	1.7195	4.6557	6.3225	9.3561	12.2771
	131.7	1.7141	4.6363	6.2944	9.3145	12.2238
	131.8	1.7046	4.617	6.2645	9.2688	12.175
	131.9	1.6959	4.5995	6.237	9.2296	12.1279
	132	1.6883	4.5789	6.2078	9.1896	12.0748
	132.1	1.6834	4.5626	6.1811	9.1506	12.0295
	132.2	1.6778	4.5456	6.1594	9.1131	11.9783
	132.3	1.6753	4.5312	6.1382	9.0787	11.9327
	132.4	1.6666	4.5125	6.1142	9.0518	11.8858
	132.5	1.6624	4.4935	6.0895	9.0152	11.8381
	132.6	1.6558	4.4735	6.0649	8.9797	11.789
	132.7	1.6506	4.4538	6.0365	8.9433	11.7374
	132.8	1.6491	4.4356	6.0144	8.9097	11.6892
	132.9	1.6483	4.4181	5.9883	8.8719	11.6442
	133	1.6419	4.4011	5.9643	8.8324	11.5915
	133.1	1.6359	4.3803	5.9381	8.7948	11.5423
	133.2	1.6322	4.3633	5.9115	8.7585	11.4961
	133.3	1.6252	4.3489	5.8853	8.7154	11.4438
	133.4	1.6122	4.3279	5.8568	8.6713	11.3901
	133.5	1.6076	4.3096	5.8301	8.6331	11.3405
	133.6	1.6002	4.2931	5.8063	8.5953	11.2949
	133.7	1.5948	4.2723	5.7825	8.5545	11.2443
	133.8	1.5886	4.2541	5.7567	8.5141	11.197
	133.9	1.5866	4.2375	5.7362	8.4773	11.1515
	134	1.5774	4.2182	5.7123	8.4397	11.1048
	134.1	1.5663	4.1951	5.6835	8.4002	11.053
	134.2	1.5556	4.1802	5.6597	8.3664	11.0038
	134.3	1.5471	4.1639	5.6337	8.3323	10.9586
	134.4	1.5458	4.15	5.6154	8.3006	10.918
	134.5	1.5441	4.1314	5.5913	8.2677	10.8738
	134.6	1.5373	4.1139	5.5675	8.2327	10.8287
	134.7	1.5286	4.0977	5.5413	8.1956	10.7734
	134.8	1.5235	4.0811	5.5211	8.1622	10.7285
	134.9	1.52	4.068	5.5037	8.1308	10.6866
	135	1.5128	4.0544	5.4837	8.0962	10.6386
	135.1	1.5109	4.0406	5.4617	8.0598	10.5993
	135.2	1.5121	4.0294	5.4421	8.0284	10.5588
	135.3	1.5055	4.0153	5.4188	7.9937	10.5163
	135.4	1.5031	4.0042	5.3955	7.9611	10.4737
	135.5	1.4954	3.9833	5.3702	7.9294	10.4298
	135.6	1.4902	3.9653	5.3485	7.8983	10.3853
	135.7	1.4839	3.9479	5.3266	7.8626	10.3413
	135.8	1.4774	3.9295	5.307	7.8295	10.2978
	135.9	1.4696	3.9122	5.2844	7.7951	10.2532
	136	1.4627	3.8975	5.2584	7.7577	10.2049
	136.1	1.4532	3.8842	5.234	7.7209	10.1577
	136.2	1.4476	3.8713	5.2129	7.6899	10.1152
	136.3	1.437	3.8564	5.1888	7.6524	10.0706
	136.4	1.4281	3.8392	5.1663	7.6149	10.0256
	136.5	1.4222	3.8249	5.1452	7.5859	9.9821
	136.6	1.4112	3.8072	5.1205	7.5516	9.9331
	136.7	1.4017	3.7883	5.0949	7.5184	9.887
	136.8	1.3926	3.7706	5.0711	7.4833	9.8406
	136.9	1.3884	3.756	5.0492	7.4521	9.7965
	137	1.3825	3.7405	5.0282	7.421	9.7544
	137.1	1.3766	3.7263	5.01	7.3915	9.7141
	137.2	1.3683	3.7045	4.9849	7.3571	9.6635
	137.3	1.367	3.6921	4.9661	7.3263	9.6223
	137.4	1.363	3.6786	4.9445	7.2958	9.5829
	137.5	1.3604	3.6667	4.924	7.2626	9.5383
	137.6	1.3567	3.6519	4.9012	7.2293	9.4927
	137.7	1.3547	3.6384	4.88	7.1919	9.4547
	137.8	1.3507	3.6278	4.8613	7.1613	9.417
	137.9	1.3423	3.6124	4.8423	7.13	9.3739
	138	1.3377	3.6017	4.823	7.1027	9.3317
	138.1	1.3305	3.5869	4.7994	7.0739	9.2911
	138.2	1.3207	3.5697	4.7774	7.0423	9.2505
	138.3	1.3124	3.5519	4.7538	7.0129	9.2112
	138.4	1.3023	3.5339	4.7247	6.9821	9.1672
	138.5	1.2987	3.5167	4.7019	6.9458	9.1207
	138.6	1.292	3.5017	4.6822	6.9159	9.0791
	138.7	1.2869	3.4883	4.6603	6.886	9.0382
	138.8	1.28	3.4725	4.6423	6.8549	8.9975
	138.9	1.2685	3.4566	4.623	6.8215	8.9545
	139	1.2617	3.4439	4.6058	6.7951	8.9157
	139.1	1.2605	3.4354	4.5906	6.7677	8.8792
	139.2	1.2575	3.4248	4.5735	6.7418	8.8405
	139.3	1.2469	3.4101	4.555	6.7091	8.801
	139.4	1.2373	3.3929	4.5334	6.6775	8.7632
	139.5	1.2328	3.3806	4.5144	6.6508	8.7281
	139.6	1.2263	3.365	4.4922	6.6195	8.6941
	139.7	1.2267	3.3508	4.4726	6.5926	8.6603
	139.8	1.2182	3.34	4.4543	6.5686	8.6229
	139.9	1.2136	3.3294	4.4393	6.545	8.5886
	140	1.2082	3.3184	4.4205	6.5189	8.555
	140.1	1.204	3.3092	4.4002	6.4926	8.5153
	140.2	1.2029	3.3018	4.3857	6.4695	8.479
	140.3	1.199	3.2877	4.3654	6.4407	8.4433
	140.4	1.1999	3.2775	4.3509	6.4188	8.409
	140.5	1.1923	3.2627	4.3289	6.3882	8.3667
	140.6	1.1839	3.2478	4.3117	6.36	8.3295
	140.7	1.1771	3.2353	4.2934	6.3365	8.2945
	140.8	1.1767	3.2244	4.2795	6.3169	8.2665
	140.9	1.1705	3.2085	4.2599	6.2884	8.2298
	141	1.166	3.1931	4.2389	6.2637	8.1953
	141.1	1.1599	3.1767	4.2208	6.2384	8.1597
	141.2	1.1514	3.1611	4.202	6.2113	8.1259
	141.3	1.1478	3.1495	4.1845	6.1823	8.0925
	141.4	1.1441	3.138	4.1701	6.1587	8.0617
	141.5	1.1396	3.1275	4.1549	6.1358	8.0297
	141.6	1.1362	3.117	4.138	6.112	7.9955
	141.7	1.1281	3.1046	4.1203	6.0819	7.9607
	141.8	1.1227	3.0938	4.1025	6.0574	7.9247
	141.9	1.1207	3.0818	4.0825	6.0363	7.8931
	142	1.1167	3.0691	4.0653	6.0164	7.8615
	142.1	1.1093	3.0535	4.0473	5.9912	7.8288
	142.2	1.1057	3.04	4.0282	5.9679	7.7958
	142.3	1.1001	3.0289	4.0158	5.9407	7.7635
	142.4	1.0946	3.0145	3.9971	5.9148	7.7318
	142.5	1.0886	3.0011	3.9799	5.8893	7.6978
	142.6	1.0834	2.9884	3.9611	5.8647	7.6594
	142.7	1.0851	2.9804	3.9485	5.8461	7.6306
	142.8	1.0854	2.9693	3.9356	5.825	7.6026
	142.9	1.0834	2.9612	3.9233	5.8073	7.5727
	143	1.0812	2.9476	3.9087	5.7851	7.5398
	143.1	1.0767	2.935	3.8911	5.7644	7.508
	143.2	1.0751	2.9237	3.8775	5.7452	7.4768
	143.3	1.0721	2.9165	3.8663	5.7273	7.4487
	143.4	1.0618	2.8997	3.8431	5.7017	7.4159
	143.5	1.0538	2.8848	3.8256	5.6757	7.3801
	143.6	1.0466	2.8708	3.8072	5.6544	7.3471
	143.7	1.0424	2.8583	3.7911	5.6326	7.3193
	143.8	1.0381	2.8484	3.7779	5.6124	7.2905
	143.9	1.0327	2.8352	3.7658	5.5892	7.257
	144	1.0284	2.8225	3.7501	5.5629	7.225
	144.1	1.0244	2.8074	3.7336	5.5384	7.1943
	144.2	1.0251	2.7999	3.7242	5.5217	7.1688
	144.3	1.0264	2.7931	3.7115	5.4994	7.1425
	144.4	1.0262	2.7863	3.6974	5.4756	7.1162
	144.5	1.0236	2.7789	3.6836	5.4532	7.0897
	144.6	1.0161	2.7675	3.6679	5.4292	7.0603
	144.7	1.0147	2.7592	3.6512	5.4094	7.0321
	144.8	1.0116	2.754	3.6397	5.3925	7.0056
	144.9	1.0094	2.7467	3.6245	5.3719	6.9754
	145	1.0066	2.7408	3.6137	5.3529	6.9513
	145.1	1.002	2.7283	3.597	5.3288	6.9235
	145.2	1.0006	2.7142	3.5808	5.3078	6.8971
	145.3	0.9958	2.7016	3.5667	5.2863	6.8698
	145.4	0.9945	2.693	3.5513	5.269	6.8408
	145.5	0.9953	2.6863	3.539	5.2509	6.8104
	145.6	0.9952	2.678	3.5333	5.2342	6.7863
	145.7	0.9947	2.6709	3.5229	5.2166	6.7632
	145.8	0.9924	2.6642	3.51	5.2006	6.7353
	145.9	0.9926	2.6516	3.4926	5.1775	6.7069
	146	0.9923	2.6374	3.4758	5.1558	6.6781
	146.1	0.9946	2.6312	3.4679	5.1374	6.6529
	146.2	0.99	2.6204	3.459	5.1186	6.6229
	146.3	0.9872	2.6146	3.4472	5.1024	6.6022
	146.4	0.9834	2.6045	3.4353	5.0848	6.5733
	146.5	0.9782	2.5919	3.4228	5.06	6.5448
	146.6	0.9753	2.5834	3.4117	5.0411	6.5218
	146.7	0.9752	2.581	3.4009	5.0225	6.5007
	146.8	0.975	2.5734	3.3922	5.0008	6.4746
	146.9	0.967	2.559	3.3735	4.9739	6.444
	147	0.9671	2.5532	3.3614	4.9616	6.4181
	147.1	0.961	2.5418	3.3467	4.9392	6.3918
	147.2	0.9563	2.5326	3.3327	4.9178	6.3636
	147.3	0.9545	2.5256	3.3192	4.9009	6.3372
	147.4	0.9515	2.5161	3.3047	4.8852	6.3133
	147.5	0.9474	2.5085	3.2902	4.8675	6.2901
	147.6	0.9422	2.5	3.2749	4.8464	6.2618
	147.7	0.9407	2.4909	3.2641	4.8267	6.2409
	147.8	0.9397	2.4782	3.2543	4.8115	6.2204
	147.9	0.9394	2.4672	3.2447	4.7951	6.1973
	148	0.9341	2.4586	3.2338	4.7706	6.1709
	148.1	0.9281	2.4487	3.2178	4.7487	6.1484
	148.2	0.9316	2.4444	3.2082	4.7333	6.1272
	148.3	0.9305	2.4372	3.1993	4.7175	6.1064
	148.4	0.9312	2.4303	3.1852	4.7007	6.0876
	148.5	0.9327	2.4262	3.176	4.6836	6.0672
	148.6	0.9329	2.4216	3.1669	4.6675	6.0489
	148.7	0.9294	2.4112	3.1558	4.6552	6.0259
	148.8	0.923	2.3999	3.1417	4.6377	6.0015
	148.9	0.9167	2.3902	3.1254	4.6195	5.9784
	149	0.9132	2.3755	3.1085	4.5998	5.9567
	149.1	0.9064	2.3677	3.0956	4.582	5.9359
	149.2	0.9015	2.3603	3.0864	4.566	5.9151
	149.3	0.8947	2.3498	3.0716	4.5461	5.8903
	149.4	0.8888	2.3387	3.0569	4.524	5.8702
	149.5	0.8843	2.3302	3.0502	4.5048	5.845
	149.6	0.8879	2.3255	3.0443	4.4892	5.8287
	149.7	0.8871	2.3195	3.0368	4.472	5.8074
	149.8	0.8856	2.3115	3.0246	4.4537	5.7862
	149.9	0.8846	2.3028	3.0123	4.4379	5.7652
	150	0.8807	2.294	3.0005	4.4234	5.7449
	150.1	0.8828	2.2883	2.9917	4.4105	5.7287
	150.2	0.8816	2.2796	2.978	4.3928	5.7061
	150.3	0.8781	2.268	2.9631	4.3721	5.6784
	150.4	0.8782	2.2614	2.9535	4.3597	5.6582
	150.5	0.8709	2.2522	2.9427	4.3465	5.6382
	150.6	0.8713	2.2454	2.9389	4.333	5.6202
	150.7	0.871	2.2369	2.9294	4.3181	5.5974
	150.8	0.8719	2.2289	2.9235	4.3022	5.5774
	150.9	0.8722	2.2217	2.913	4.2849	5.5594
	151	0.8673	2.2129	2.9005	4.2667	5.5393
	151.1	0.867	2.2051	2.8873	4.2488	5.5198
	151.2	0.8637	2.1969	2.8769	4.2322	5.4972
	151.3	0.8549	2.1874	2.8645	4.2132	5.475
	151.4	0.8544	2.1806	2.8559	4.2018	5.4501
	151.5	0.8529	2.1735	2.8473	4.1898	5.4311
	151.6	0.8507	2.1657	2.8404	4.1755	5.4169
	151.7	0.8447	2.1552	2.8263	4.1555	5.3964
	151.8	0.8399	2.1467	2.8172	4.1409	5.3759
	151.9	0.8363	2.1393	2.8126	4.1257	5.3544
	152	0.8292	2.1331	2.8067	4.1099	5.3341
	152.1	0.8252	2.1293	2.7981	4.0944	5.3149
	152.2	0.815	2.1195	2.7832	4.0785	5.2921
	152.3	0.8096	2.1099	2.7704	4.0617	5.2737
	152.4	0.804601	2.0995	2.7584	4.0422	5.2467
	152.5	0.802	2.0924	2.7464	4.0274	5.23
	152.6	0.7958	2.084	2.7304	4.013	5.2081
	152.7	0.7917	2.071	2.7141	3.9977	5.1858
	152.8	0.7861	2.0605	2.7024	3.9799	5.1667
	152.9	0.781501	2.0501	2.686	3.9606	5.1446
	153	0.7838	2.0475	2.6789	3.9507	5.1255
	153.1	0.7783	2.0398	2.6722	3.9356	5.1115
	153.2	0.7727	2.0288	2.6636	3.919	5.0886
	153.3	0.7704	2.0218	2.6521	3.9054	5.0671
	153.4	0.7623	2.0123	2.64	3.8875	5.0438
	153.5	0.7564	2.0029	2.6292	3.8679	5.0206
	153.6	0.7557	1.9922	2.6208	3.8522	5.001
	153.7	0.7522	1.982	2.6114	3.8391	4.9807
	153.8	0.7471	1.9732	2.6003	3.8234	4.9567
	153.9	0.7423	1.9688	2.5895	3.8076	4.936
	154	0.7348	1.9614	2.5753	3.7911	4.9132
	154.1	0.7327	1.9568	2.5669	3.7813	4.8975
	154.2	0.7335	1.9521	2.5596	3.769	4.8756
	154.3	0.7284	1.9442	2.5532	3.7578	4.858
	154.4	0.7274	1.9401	2.5437	3.7417	4.8364
	154.5	0.7168	1.9303	2.5333	3.7221	4.8142
	154.6	0.7115	1.9213	2.5222	3.7073	4.7925
	154.7	0.7061	1.9116	2.5139	3.6951	4.7727
	154.8	0.7063	1.9047	2.5057	3.675	4.7565
	154.9	0.7027	1.9014	2.4973	3.6614	4.7382
	155	0.6984	1.8954	2.4897	3.6446	4.7177
	155.1	0.6953	1.8876	2.4824	3.6306	4.6983
	155.2	0.6924	1.8767	2.4711	3.6133	4.676
	155.3	0.6942	1.8708	2.4651	3.6	4.655
	155.4	0.6952	1.8669	2.4585	3.5899	4.6406
	155.5	0.6939	1.8589	2.4492	3.583	4.622
	155.6	0.6943	1.853	2.4391	3.5711	4.6065
	155.7	0.6922	1.8465	2.4273	3.5583	4.586
	155.8	0.6957	1.8383	2.417	3.5438	4.5685
	155.9	0.6933	1.8343	2.4121	3.5298	4.5482
	156	0.6933	1.8307	2.406	3.5192	4.5326
	156.1	0.6946	1.8246	2.396	3.5041	4.5155
	156.2	0.6894	1.8159	2.3832	3.4915	4.4938
	156.3	0.6828	1.8126	2.3762	3.4793	4.4767
	156.4	0.6765	1.8064	2.3685	3.4643	4.4586
	156.5	0.669	1.7963	2.3613	3.4465	4.4347
	156.6	0.6683	1.7895	2.3535	3.4329	4.4146
	156.7	0.6621	1.7786	2.3408	3.4178	4.3957
	156.8	0.6582	1.7715	2.3332	3.4099	4.3814
	156.9	0.6519	1.7631	2.3217	3.397	4.3635
	157	0.6465	1.7473	2.3086	3.3773	4.3386
	157.1	0.6417	1.7382	2.2984	3.3615	4.3186
	157.2	0.6367	1.7322	2.2872	3.3482	4.2994
	157.3	0.6339	1.7259	2.2767	3.3347	4.2824
	157.4	0.633	1.7208	2.2668	3.3223	4.2636
	157.5	0.6284	1.7145	2.2554	3.3066	4.2471
	157.6	0.6245	1.7082	2.2426	3.2886	4.2264
	157.7	0.6204	1.7016	2.2291	3.274	4.2064
	157.8	0.6195	1.7002	2.2174	3.2601	4.188
	157.9	0.6172	1.6964	2.2044	3.2475	4.1719
	158	0.6159	1.6894	2.1895	3.2302	4.1598
	158.1	0.6127	1.6835	2.1788	3.2154	4.144
	158.2	0.6108	1.6769	2.1662	3.1979	4.1268
	158.3	0.6121	1.6687	2.1566	3.1809	4.11
	158.4	0.6143	1.6635	2.1514	3.1703	4.0951
	158.5	0.6129	1.6555	2.1417	3.1553	4.0783
	158.6	0.6137	1.6517	2.1371	3.1401	4.0615
	158.7	0.6138	1.6477	2.1322	3.1269	4.0467
	158.8	0.6104	1.6439	2.1242	3.1134	4.0313
	158.9	0.6086	1.638	2.1148	3.1055	4.0153
	159	0.6079	1.6377	2.1069	3.0994	4.0054
	159.1	0.6044	1.634	2.1025	3.0857	3.995
	159.2	0.6036	1.6292	2.0925	3.0718	3.9784
	159.3	0.6035	1.6295	2.0862	3.064	3.9663
	159.4	0.6017	1.6222	2.0814	3.0501	3.9535
	159.5	0.6071	1.6198	2.078	3.0398	3.939
	159.6	0.6056	1.6145	2.0712	3.0309	3.9221
	159.7	0.6066	1.6137	2.0636	3.0194	3.9052
	159.8	0.6062	1.6116	2.0538	3.0058	3.894
	159.9	0.6076	1.6082	2.0474	2.9977	3.8812
	160	0.6062	1.6049	2.0373	2.9881	3.8663
	160.1	0.6057	1.5993	2.0319	2.9735	3.8503
	160.2	0.5987	1.5906	2.021	2.961	3.8316
	160.3	0.5983	1.5848	2.0135	2.9459	3.8211
	160.4	0.597	1.5791	2.0022	2.9308	3.8061
	160.5	0.5971	1.5747	1.996	2.9224	3.7952
	160.6	0.602	1.5718	1.9893	2.918	3.7856
	160.7	0.6006	1.566	1.9815	2.9074	3.7748
	160.8	0.5967	1.5628	1.9704	2.8923	3.7615
	160.9	0.5954	1.561	1.9657	2.8853	3.7526
	161	0.592	1.551	1.957	2.8692	3.7356
	161.1	0.5925	1.5427	1.9507	2.8589	3.7221
	161.2	0.5912	1.5417	1.9443	2.8512	3.7115
	161.3	0.5904	1.5374	1.9366	2.8396	3.6978
	161.4	0.5891	1.531	1.9272	2.8275	3.6824
	161.5	0.5869	1.5227	1.9178	2.8127	3.6668
	161.6	0.5854	1.5172	1.9102	2.796	3.6548
	161.7	0.5853	1.5188	1.9042	2.7882	3.6443
	161.8	0.5799	1.5132	1.8969	2.7792	3.6318
	161.9	0.5722	1.5066	1.89	2.769	3.6178
	162	0.5698	1.502	1.8817	2.7599	3.6093
	162.1	0.5672	1.5	1.8761	2.7502	3.5964
	162.2	0.5634	1.4943	1.8697	2.738	3.5843
	162.3	0.558	1.488	1.8641	2.7257	3.5717
	162.4	0.5567	1.4808	1.8576	2.7135	3.5556
	162.5	0.5608	1.4782	1.8499	2.709	3.5468
	162.6	0.5608	1.476	1.8393	2.7015	3.5399
	162.7	0.5602	1.4744	1.8341	2.6934	3.5277
	162.8	0.5597	1.4724	1.8307	2.6874	3.5176
	162.9	0.5613	1.4712	1.8248	2.6758	3.5047
	163	0.5596	1.4695	1.8169	2.6655	3.4905
	163.1	0.56	1.4705	1.8108	2.6592	3.4824
	163.2	0.5591	1.4658	1.8015	2.6486	3.4693
	163.3	0.5596	1.4547	1.7943	2.6393	3.4544
	163.4	0.5594	1.4483	1.7912	2.6314	3.4417
	163.5	0.5596	1.4461	1.7885	2.6245	3.4311
	163.6	0.5584	1.4405	1.7791	2.6104	3.419
	163.7	0.5567	1.429	1.7709	2.5994	3.4059
	163.8	0.5603	1.4238	1.7702	2.5925	3.3956
	163.9	0.5598	1.4183	1.766	2.5854	3.3864
	164	0.5595	1.4143	1.7595	2.5747	3.3731
	164.1	0.5538	1.4091	1.7553	2.5667	3.3572
	164.2	0.5531	1.4048	1.7473	2.5591	3.3471
	164.3	0.5483	1.398	1.7427	2.5508	3.3348
	164.4	0.5461	1.3908	1.7365	2.543	3.3225
	164.5	0.5455	1.3831	1.7274	2.5319	3.3085
	164.6	0.5466	1.3811	1.7247	2.5236	3.3001
	164.7	0.5432	1.3752	1.7142	2.5148	3.2868
	164.8	0.5401	1.368	1.7053	2.5065	3.2735
	164.9	0.5385	1.364	1.703	2.4991	3.2632
	165	0.5351	1.3597	1.6977	2.4886	3.2492
	165.1	0.5383	1.3556	1.6961	2.4815	3.2406
	165.2	0.5361	1.3469	1.6834	2.4719	3.2249
	165.3	0.5327	1.3408	1.6765	2.4637	3.2094
	165.4	0.532	1.3337	1.6696	2.4532	3.1997
	165.5	0.5326	1.3319	1.6628	2.4467	3.1883
	165.6	0.528	1.3266	1.657	2.4402	3.1784
	165.7	0.5229	1.324	1.6525	2.4317	3.1698
	165.8	0.523	1.3179	1.6489	2.4251	3.1606
	165.9	0.5177	1.3126	1.6472	2.4155	3.1483
	166	0.5173	1.3129	1.6448	2.4052	3.1386
	166.1	0.5191	1.3092	1.6405	2.3945	3.128
	166.2	0.5167	1.3085	1.6356	2.388	3.1211
	166.3	0.5179	1.307	1.6345	2.3822	3.1154
	166.4	0.5167	1.2999	1.6308	2.3756	3.1029
	166.5	0.5133	1.2944	1.6245	2.3656	3.0894
	166.6	0.5114	1.2883	1.6201	2.3575	3.0765
	166.7	0.5096	1.2805	1.6143	2.3434	3.0615
	166.8	0.5055	1.2736	1.6068	2.3359	3.0473
	166.9	0.5077	1.2678	1.6035	2.3253	3.0334
	167	0.5058	1.2622	1.5961	2.312	3.0198
	167.1	0.5049	1.2595	1.5894	2.3066	3.0097
	167.2	0.5042	1.2595	1.5839	2.3003	2.999
	167.3	0.5056	1.2581	1.5802	2.2923	2.9896
	167.4	0.5048	1.2547	1.5772	2.2865	2.9824
	167.5	0.5003	1.2472	1.5686	2.2722	2.971
	167.6	0.4951	1.243	1.5602	2.2626	2.9611
	167.7	0.4957	1.2415	1.5556	2.2558	2.9471
	167.8	0.4901	1.2319	1.5479	2.2435	2.9328
	167.9	0.488101	1.2261	1.5406	2.2337	2.9187
	168	0.4909	1.2265	1.5368	2.2264	2.9121
	168.1	0.4901	1.2228	1.5299	2.2203	2.9008
	168.2	0.4871	1.215	1.5213	2.2109	2.8905
	168.3	0.4824	1.2118	1.5159	2.2036	2.8763
	168.4	0.4872	1.2103	1.5132	2.1944	2.8695
	168.5	0.4869	1.203	1.5033	2.1848	2.8585
	168.6	0.4832	1.2002	1.502	2.1743	2.849
	168.7	0.479	1.1926	1.4952	2.1664	2.8359
	168.8	0.4753	1.1866	1.487	2.1563	2.8235
	168.9	0.4745	1.1811	1.479	2.1449	2.8089
	169	0.4723	1.1782	1.4727	2.1383	2.801
	169.1	0.4697	1.1727	1.4692	2.1299	2.7906
	169.2	0.4634	1.169	1.4637	2.1222	2.7785
	169.3	0.4637	1.1651	1.4611	2.1158	2.7697
	169.4	0.4616	1.1638	1.4566	2.1085	2.7608
	169.5	0.4597	1.1621	1.4473	2.0974	2.7512
	169.6	0.4586	1.1555	1.4386	2.0886	2.7429
	169.7	0.4573	1.1505	1.4381	2.0834	2.736
	169.8	0.4585	1.153	1.4406	2.0804	2.7305
	169.9	0.4539	1.1504	1.4328	2.0716	2.7218
	170	0.4519	1.1463	1.4273	2.0632	2.7122
	170.1	0.4501	1.1409	1.4234	2.0582	2.7053
	170.2	0.4525	1.1364	1.4166	2.0502	2.695
	170.3	0.4531	1.1313	1.4126	2.043	2.6847
	170.4	0.4497	1.1258	1.4075	2.0341	2.6753
	170.5	0.4454	1.1236	1.4002	2.0273	2.6665
	170.6	0.4428	1.1253	1.3953	2.0231	2.659
	170.7	0.4393	1.1214	1.3909	2.0218	2.6519
	170.8	0.4435	1.1221	1.3865	2.0197	2.6432
	170.9	0.4455	1.122	1.3864	2.013	2.6374
	171	0.445	1.1197	1.3833	2.0033	2.6298
	171.1	0.4451	1.1127	1.3769	1.9935	2.6197
	171.2	0.4437	1.1069	1.3729	1.9833	2.6084
	171.3	0.4436	1.1065	1.3722	1.9813	2.6047
	171.4	0.4432	1.102	1.3701	1.9747	2.5992
	171.5	0.4414	1.096	1.3664	1.9682	2.5868
	171.6	0.438	1.0911	1.3596	1.962	2.5812
	171.7	0.4418	1.0909	1.3589	1.9606	2.5783
	171.8	0.4468	1.0928	1.357	1.9599	2.5761
	171.9	0.439901	1.0873	1.3489	1.9478	2.5672
	172	0.4444	1.0853	1.3445	1.9447	2.5608
	172.1	0.4453	1.0809	1.338	1.9407	2.5533
	172.2	0.4449	1.0782	1.3371	1.9361	2.5481
	172.3	0.446	1.0761	1.3326	1.9304	2.5422
	172.4	0.446001	1.0704	1.3243	1.9209	2.532
	172.5	0.4374	1.0679	1.3141	1.9119	2.5226
	172.6	0.4377	1.0649	1.3116	1.9066	2.5137
	172.7	0.4393	1.0624	1.3048	1.9008	2.5076
	172.8	0.4385	1.0664	1.303	1.8974	2.5043
	172.9	0.4427	1.0696	1.3003	1.8924	2.4986
	173	0.442	1.0666	1.2915	1.8909	2.4938
	173.1	0.4439	1.0662	1.2864	1.8893	2.4913
	173.2	0.445	1.0646	1.284	1.8808	2.4839
	173.3	0.4405	1.0588	1.2761	1.8711	2.4772
	173.4	0.436001	1.0539	1.268	1.8611	2.4663
	173.5	0.4349	1.0548	1.2648	1.8567	2.4628
	173.6	0.4333	1.0575	1.261	1.8563	2.46
	173.7	0.4366	1.0561	1.26	1.8536	2.4531
	173.8	0.4326	1.052	1.2538	1.8453	2.4446
	173.9	0.427201	1.0448	1.2446	1.8385	2.4328
	174	0.43	1.0443	1.2411	1.8327	2.4272
	174.1	0.4271	1.0383	1.2375	1.8235	2.4179
	174.2	0.4271	1.0357	1.236	1.8158	2.412
	174.3	0.4258	1.0312	1.2341	1.8093	2.4037
	174.4	0.4286	1.0301	1.229	1.8054	2.4012
	174.5	0.4245	1.0264	1.2224	1.7997	2.3913
	174.6	0.4263	1.0297	1.2264	1.7981	2.389
	174.7	0.423	1.0238	1.2167	1.7887	2.3798
	174.8	0.4202	1.0208	1.2085	1.779	2.3707
	174.9	0.4167	1.0167	1.2015	1.7668	2.3627
	175	0.4124	1.0123	1.196	1.7612	2.359
	175.1	0.4069	1.0044	1.1887	1.7484	2.3464
	175.2	0.4076	1.0016	1.1835	1.7417	2.3396
	175.3	0.41	0.9986	1.1803	1.7354	2.3346
	175.4	0.4048	0.9983	1.1746	1.7295	2.325
	175.5	0.404	0.9982	1.1716	1.7231	2.3212
	175.6	0.4077	0.999	1.1708	1.7193	2.314
	175.7	0.4072	0.9987	1.1682	1.715	2.309
	175.8	0.406	0.9952	1.1626	1.7076	2.2977
	175.9	0.4056	0.992	1.156	1.7019	2.2923
	176	0.4021	0.9895	1.1533	1.6963	2.2866
	176.1	0.4021	0.9887	1.15	1.6881	2.2784
	176.2	0.4023	0.987	1.1495	1.6797	2.2695
	176.3	0.3939	0.9848	1.1448	1.6735	2.2623
	176.4	0.3927	0.9846	1.1452	1.6699	2.2566
	176.5	0.3915	0.9874	1.144	1.6684	2.2534
	176.6	0.3867	0.9814	1.1374	1.6592	2.2404
	176.7	0.3804	0.972599	1.1279	1.6488	2.2277
	176.8	0.3765	0.9684	1.1154	1.636	2.2132
	176.9	0.3664	0.9628	1.1135	1.6283	2.2079
	177	0.3638	0.9563	1.1075	1.62	2.2006
	177.1	0.3635	0.9534	1.1015	1.6216	2.1949
	177.2	0.3605	0.9553	1.0995	1.6197	2.1882
	177.3	0.3541	0.9508	1.0924	1.6136	2.1764
	177.4	0.346401	0.9482	1.0854	1.6039	2.1671
	177.5	0.3428	0.948	1.079	1.5955	2.1604
	177.6	0.3394	0.9497	1.0736	1.5914	2.1545
	177.7	0.3363	0.951199	1.0727	1.5873	2.1447
	177.8	0.3362	0.9469	1.064	1.5787	2.1324
	177.9	0.332201	0.9393	1.0544	1.5665	2.1192
	178	0.3303	0.937	1.0523	1.5612	2.1099
	178.1	0.328	0.9351	1.0488	1.5577	2.107
	178.2	0.3238	0.9294	1.0467	1.5485	2.0975
	178.3	0.3225	0.9273	1.0401	1.5403	2.088
	178.4	0.3188	0.9225	1.0366	1.5349	2.0783
	178.5	0.3169	0.9217	1.0338	1.53	2.0688
	178.6	0.3205	0.9209	1.035	1.5284	2.0649
	178.7	0.3191	0.918399	1.0304	1.5261	2.061
	178.8	0.3119	0.9127	1.0256	1.5164	2.0509
	178.9	0.308701	0.905	1.0199	1.5063	2.0376
	179	0.3043	0.9006	1.0182	1.498	2.0273
	179.1	0.3014	0.8984	1.0176	1.4931	2.0191
	179.2	0.3005	0.896	1.0176	1.4904	2.0106
	179.3	0.2994	0.8902	1.0145	1.4885	2.007
	179.4	0.2993	0.8885	1.014	1.4832	2.0007
	179.5	0.2991	0.8886	1.0149	1.4777	1.9961
	179.6	0.2985	0.8859	1.0095	1.4705	1.9849
	179.7	0.2924	0.8823	1.006	1.463	1.9752
	179.8	0.2891	0.882	1.0035	1.4597	1.9679
	179.9	0.2879	0.8802	1	1.4568	1.9634
	180	0.2953	0.8816	1.0039	1.4559	1.9623
	180.1	0.2946	0.8785	1.0041	1.4548	1.9582
	180.2	0.2931	0.8775	0.9986	1.4505	1.9518
	180.3	0.2913	0.8739	0.996	1.4478	1.9427
	180.4	0.29	0.8721	0.9952	1.4403	1.9356
	180.5	0.2864	0.8683	0.994	1.4371	1.9274
	180.6	0.283	0.8642	0.9914	1.4319	1.919
	180.7	0.277	0.8615	0.9835	1.4244	1.9121
	180.8	0.2749	0.8591	0.9834	1.4224	1.9051
	180.9	0.2752	0.8584	0.9865	1.4196	1.9011
	181	0.2792	0.8572	0.9896	1.4204	1.8988
	181.1	0.2791	0.8553	0.9908	1.4151	1.8894
	181.2	0.2798	0.8568	0.989	1.4129	1.8862
	181.3	0.2752	0.8535	0.987	1.4095	1.881
	181.4	0.2746	0.8478	0.9851	1.4045	1.8711
	181.5	0.2801	0.8435	0.9825	1.4028	1.8663
	181.6	0.2777	0.84	0.9777	1.4017	1.8599
	181.7	0.2701	0.838	0.9744	1.4007	1.8533
	181.8	0.2673	0.8347	0.9727	1.3988	1.8472
	181.9	0.270499	0.8356	0.973299	1.4003	1.8457
	182	0.267	0.8322	0.9693	1.3928	1.8378
	182.1	0.2631	0.8306	0.9666	1.3865	1.8293
	182.2	0.2603	0.8271	0.9621	1.3862	1.8242
	182.3	0.2578	0.8213	0.9553	1.3848	1.821
	182.4	0.2613	0.8171	0.9552	1.3827	1.8162
	182.5	0.2595	0.8132	0.9502	1.3737	1.8087
	182.6	0.2599	0.8074	0.944101	1.3679	1.8001
	182.7	0.2652	0.8057	0.9452	1.3662	1.7995
	182.8	0.2658	0.8046	0.9481	1.3648	1.7965
	182.9	0.2674	0.8025	0.9499	1.361	1.7943
	183	0.2709	0.7987	0.9469	1.3559	1.7883
	183.1	0.27	0.8033	0.9462	1.3561	1.7851
	183.2	0.2688	0.8012	0.9445	1.3494	1.7808
	183.3	0.2715	0.8003	0.9446	1.3442	1.78
	183.4	0.2732	0.7996	0.946	1.3438	1.7793
	183.5	0.275	0.7953	0.9467	1.3417	1.7731
	183.6	0.2765	0.7916	0.9419	1.3395	1.7674
	183.7	0.279	0.7901	0.9443	1.3376	1.7674
	183.8	0.2795	0.7859	0.941	1.3331	1.7626
	183.9	0.2754	0.7833	0.9397	1.3299	1.7616
	184	0.2751	0.782	0.9416	1.3256	1.7584
	184.1	0.2749	0.7828	0.9409	1.3267	1.7591
	184.2	0.274	0.777799	0.9407	1.3218	1.7548
	184.3	0.2691	0.7748	0.9301	1.3172	1.748
	184.4	0.265301	0.7706	0.925501	1.3136	1.742
	184.5	0.2628	0.7658	0.9183	1.3095	1.7374
	184.6	0.2601	0.7632	0.914	1.3067	1.7348
	184.7	0.2589	0.7591	0.9102	1.3023	1.7262
	184.8	0.254	0.7591	0.9109	1.296	1.7171
	184.9	0.2534	0.7592	0.9088	1.2944	1.7138
	185	0.2507	0.7591	0.9053	1.2945	1.7101
	185.1	0.247	0.7563	0.9027	1.2917	1.7075
	185.2	0.2477	0.755999	0.8996	1.2885	1.7043
	185.3	0.2449	0.7519	0.893	1.2822	1.6965
	185.4	0.2442	0.7537	0.8913	1.2779	1.6892
	185.5	0.2443	0.7546	0.8891	1.2771	1.6835
	185.6	0.2416	0.7522	0.8844	1.2764	1.6793
	185.7	0.2401	0.7497	0.8855	1.273	1.6776
	185.8	0.2462	0.7485	0.8858	1.271	1.6746
	185.9	0.2443	0.7443	0.8848	1.2641	1.6713
	186	0.2468	0.7441	0.8857	1.2636	1.6694
	186.1	0.2427	0.7422	0.8823	1.2601	1.6656
	186.2	0.2358	0.7413	0.8773	1.2522	1.6591
	186.3	0.234	0.7388	0.8756	1.2513	1.6556
	186.4	0.2345	0.7397	0.871	1.2488	1.6497
	186.5	0.2323	0.7399	0.8668	1.246	1.6467
	186.6	0.2328	0.7399	0.8639	1.241	1.6433
	186.7	0.2356	0.7422	0.8635	1.2434	1.6436
	186.8	0.2362	0.7374	0.8624	1.2423	1.6405
	186.9	0.2362	0.7359	0.8594	1.2388	1.6372
	187	0.2353	0.7377	0.86	1.2397	1.6364
	187.1	0.2342	0.737	0.8577	1.2384	1.6336
	187.2	0.2388	0.7378	0.8543	1.2402	1.632
	187.3	0.2381	0.7339	0.852	1.2376	1.6252
	187.4	0.2396	0.7366	0.8498	1.2347	1.6223
	187.5	0.237	0.7396	0.8448	1.2347	1.6182
	187.6	0.2314	0.7393	0.8436	1.2301	1.6167
	187.7	0.2298	0.7347	0.8427	1.2235	1.6117
	187.8	0.2334	0.7295	0.8387	1.2159	1.6103
	187.9	0.232	0.7273	0.8359	1.2093	1.603
	188	0.228	0.7255	0.8296	1.2047	1.5972
	188.1	0.2262	0.7232	0.8272	1.205	1.5941
	188.2	0.2332	0.723801	0.8274	1.2071	1.5954
	188.3	0.2354	0.7256	0.8296	1.2065	1.5948
	188.4	0.236	0.7258	0.8302	1.2028	1.5896
	188.5	0.2344	0.7244	0.8237	1.1974	1.587
	188.6	0.2313	0.7225	0.8173	1.196	1.5819
	188.7	0.2346	0.7239	0.8172	1.1976	1.5806
	188.8	0.2353	0.7291	0.8198	1.1998	1.5816
	188.9	0.2358	0.7326	0.8192	1.1976	1.5786
	189	0.2358	0.7343	0.8194	1.1974	1.576
	189.1	0.2379	0.7343	0.8157	1.1933	1.5724
	189.2	0.2397	0.730099	0.8137	1.1894	1.5669
	189.3	0.2383	0.7275	0.8088	1.1823	1.5591
	189.4	0.235401	0.7197	0.802801	1.1782	1.5506
	189.5	0.2313	0.7151	0.797	1.1726	1.5424
	189.6	0.2373	0.7188	0.7956	1.1753	1.5431
	189.7	0.2368	0.7198	0.7966	1.1746	1.5391
	189.8	0.2392	0.7211	0.7944	1.1726	1.5343
	189.9	0.2417	0.7223	0.7933	1.171	1.534
	190	0.238	0.717	0.79	1.1651	1.5249
	190.1	0.2382	0.7141	0.7846	1.1614	1.5216
	190.2	0.238	0.714	0.7785	1.1552	1.5143
	190.3	0.2372	0.7144	0.7739	1.1503	1.5052
	190.4	0.2421	0.7134	0.777	1.1493	1.505
	190.5	0.2444	0.7097	0.7768	1.147	1.4995
	190.6	0.247	0.7109	0.7801	1.1436	1.4977
	190.7	0.2491	0.7119	0.7819	1.1388	1.495
	190.8	0.2496	0.7123	0.7792	1.137	1.4949
	190.9	0.252	0.7125	0.7746	1.1348	1.4942
	191	0.2511	0.7098	0.7714	1.1296	1.4897
	191.1	0.2482	0.7036	0.767401	1.1234	1.4855
	191.2	0.2487	0.6991	0.7634	1.123	1.4793
	191.3	0.2472	0.6933	0.7657	1.1147	1.4768
	191.4	0.2441	0.6904	0.7675	1.1107	1.475
	191.5	0.2449	0.6917	0.7644	1.11	1.4748
	191.6	0.2448	0.691	0.7643	1.1061	1.4767
	191.7	0.2487	0.688	0.7673	1.1095	1.4756
	191.8	0.2489	0.6893	0.7666	1.1091	1.4704
	191.9	0.251	0.6903	0.7661	1.1068	1.4686
	192	0.251	0.6917	0.7616	1.1057	1.4658
	192.1	0.2491	0.6881	0.7623	1.1002	1.4603
	192.2	0.2498	0.6849	0.7617	1.0929	1.4516
	192.3	0.2511	0.6796	0.7571	1.0915	1.4471
	192.4	0.2509	0.6782	0.7541	1.0878	1.4411
	192.5	0.2457	0.6729	0.7534	1.0828	1.4377
	192.6	0.2452	0.6693	0.7506	1.0832	1.4312
	192.7	0.2422	0.6655	0.7504	1.0809	1.4246
	192.8	0.2436	0.6632	0.7521	1.0775	1.4202
	192.9	0.245	0.6655	0.7566	1.078	1.416
	193	0.2473	0.6686	0.7572	1.0794	1.4129
	193.1	0.2498	0.6636	0.750901	1.0721	1.4046
	193.2	0.2453	0.6615	0.7435	1.0697	1.3999
	193.3	0.2394	0.6569	0.7391	1.0633	1.3967
	193.4	0.2398	0.6578	0.7408	1.0642	1.3999
	193.5	0.2441	0.6553	0.7442	1.0648	1.4025
	193.6	0.2464	0.6533	0.7462	1.0646	1.4046
	193.7	0.2492	0.6525	0.7463	1.0631	1.4044
	193.8	0.251	0.6557	0.7478	1.0637	1.4029
	193.9	0.2504	0.6571	0.7496	1.0657	1.3976
	194	0.2506	0.6563	0.7497	1.0643	1.3919
	194.1	0.2509	0.6567	0.7502	1.0605	1.3891
	194.2	0.2537	0.6583	0.7522	1.0621	1.3886
	194.3	0.2516	0.6546	0.7484	1.0592	1.3851
	194.4	0.252	0.65	0.7456	1.0552	1.3785
	194.5	0.2537	0.6509	0.7463	1.0497	1.3784
	194.6	0.2564	0.6543	0.750899	1.048	1.3757
	194.7	0.2586	0.6569	0.7515	1.0456	1.376
	194.8	0.2553	0.6549	0.7485	1.0385	1.3723
	194.9	0.2543	0.6523	0.7438	1.0352	1.3678
	195	0.259	0.6533	0.7451	1.0349	1.3701
	195.1	0.2597	0.6515	0.7416	1.0323	1.3665
	195.2	0.2565	0.6492	0.7414	1.03	1.3591
	195.3	0.2576	0.6502	0.7427	1.0314	1.3565
	195.4	0.2581	0.6506	0.7433	1.0326	1.3527
	195.5	0.2576	0.6532	0.7442	1.0301	1.3504
	195.6	0.258	0.6566	0.744	1.0306	1.3526
	195.7	0.2539	0.654699	0.7434	1.0245	1.3483
	195.8	0.251	0.6493	0.7397	1.0185	1.3441
	195.9	0.243301	0.6441	0.734101	1.0142	1.3383
	196	0.239	0.6414	0.7307	1.0093	1.337
	196.1	0.2419	0.6445	0.728999	1.009	1.3385
	196.2	0.2416	0.6458	0.7284	1.0099	1.334
	196.3	0.2415	0.6403	0.7248	1.0075	1.3311
	196.4	0.2409	0.6395	0.7234	1.0062	1.3279
	196.5	0.2373	0.6403	0.7209	1.0039	1.3226
	196.6	0.2323	0.644	0.7217	1.0045	1.3221
	196.7	0.232	0.6444	0.7165	1.0024	1.3143
	196.8	0.2295	0.6411	0.7085	0.9994	1.3078
	196.9	0.23	0.6436	0.7086	0.9981	1.3056
	197	0.2327	0.6426	0.7085	0.9966	1.3025
	197.1	0.2388	0.6482	0.709999	1.0035	1.3041
	197.2	0.2452	0.653	0.7139	1.0074	1.3048
	197.3	0.2463	0.657	0.713	1.0028	1.3042
	197.4	0.2503	0.66	0.7124	1.0067	1.3031
	197.5	0.2593	0.6621	0.7136	1.0075	1.3014
	197.6	0.2593	0.6594	0.7099	1.0029	1.2947
	197.7	0.2572	0.6536	0.7057	1.0011	1.2857
	197.8	0.2531	0.6528	0.7	0.9907	1.2784
	197.9	0.2559	0.649	0.6978	0.987	1.2738
	198	0.2501	0.6437	0.6946	0.9833	1.2683
	198.1	0.2524	0.6439	0.6963	0.9819	1.2666
	198.2	0.2526	0.645	0.6918	0.9824	1.2631
	198.3	0.2509	0.6508	0.6887	0.9826	1.2617
	198.4	0.253399	0.6582	0.689599	0.9813	1.2608
	198.5	0.2538	0.6606	0.6892	0.9795	1.2606
	198.6	0.2569	0.6612	0.6863	0.9752	1.261
	198.7	0.2588	0.6639	0.6829	0.9712	1.2614
	198.8	0.262	0.6615	0.6779	0.9661	1.2618
	198.9	0.2621	0.6611	0.6719	0.9588	1.2561
	199	0.2635	0.6567	0.6647	0.954	1.2523
	199.1	0.2621	0.6527	0.6622	0.9482	1.2485
	199.2	0.2607	0.655601	0.6662	0.9489	1.2468
	199.3	0.2656	0.655	0.6721	0.9493	1.2484
	199.4	0.269299	0.661	0.673099	0.95	1.2511
	199.5	0.2706	0.6621	0.6741	0.9497	1.251
	199.6	0.2641	0.661	0.671901	0.9437	1.241
	199.7	0.2603	0.6576	0.6714	0.9342	1.2324
	199.8	0.2586	0.6564	0.669	0.9302	1.2272
	199.9	0.2586	0.6525	0.665	0.9259	1.2224
	200	0.2576	0.6489	0.6603	0.9194	1.2213
	200.1	0.2571	0.6472	0.6596	0.9159	1.2258
	200.2	0.2549	0.6445	0.6561	0.9125	1.223
	200.3	0.255	0.6486	0.6562	0.9104	1.2214
	200.4	0.2546	0.6498	0.6522	0.91	1.2171
	200.5	0.25	0.6457	0.6509	0.9054	1.2116
	200.6	0.2441	0.6417	0.645101	0.9056	1.2061
	200.7	0.2437	0.6383	0.641	0.9048	1.2017
	200.8	0.2428	0.6346	0.6382	0.9033	1.197
	200.9	0.238201	0.6294	0.632201	0.8995	1.1889
	201	0.234	0.6248	0.6276	0.893	1.183
	201.1	0.2302	0.618	0.618301	0.8851	1.1764
	201.2	0.2265	0.6136	0.6132	0.8788	1.1705
	201.3	0.2266	0.6135	0.6095	0.8799	1.1748
[truncated: 987 more rows]

## Sheet: Fig. 4a
	Source data for Fig 4a
	Pull-down assay using anti-Flag beads with ectopically expressed human Flag-EDA×A1THD and purified EDARCRDS-MBP

## Sheet: Fig. 4c
	Source data for Fig 4c
	Surface plasmon resonance measurement of binding affinity between EDA•A1THD variants and EDARCRDS
	A259E							D265G							R276C							R276C			R276C
	Time(s)	3.125_nM	6.25_nM	12.5_nM	25_nM	50_nM		Time(s)	3.125_nM	6.25_nM	12.5_nM	25_nM	50_nM		Time(s)	3.125_nM	6.25_nM	12.5_nM	25_nM	50_nM		Plots X Y			Curve X Y
	1.8	-0.0603	0.121103	0.254602	0.4466	0.6205		1.9	0.163699	0.1135	0.0376	0.130099	0.230704		1.8	0.167301	0.1915	0.1149	0.342401	0.415		X (nM)	Y (RU)		X (M)	Y (RU)
	1.9	-0.0648	0.0824	0.245101	0.4167	0.5587		2	0.167401	0.1135	0.0376	0.156	0.2527		1.9	0.1883	0.2096	0.1815	0.464901	0.429301		3.125	1.0219		0	0.474663
	2	-0.0695	0.0795	0.2171	0.3775	0.5414		2.1	0.167401	0.1193	0.071	0.1677	0.3018		2	0.2057	0.2354	0.2268	0.589	0.4446		6.25	1.6959		5.05050505050505E-10	0.576803
	2.1	-0.0695	0.0795	0.183302	0.3453	0.5032		2.2	0.167401	0.1193	0.154399	0.1893	0.3109		2.1	0.2199	0.2447	0.3545	0.7142	0.484201		12.5	2.2188		1.01010101010101E-09	0.676145
	2.2	-0.103	0.0244	0.161	0.3314	0.5006		2.3	0.163699	0.1193	0.1777	0.1677	0.3135		2.2	0.2199	0.246301	0.3903	0.764001	0.522301		25	3.5881		1.51515151515152E-09	0.772803
	2.3	-0.0296	0.0795	0.161	0.3257	0.5006		2.4	0.1734	0.122499	0.2883	0.1957	0.3377		2.3	0.28	0.3346	0.4347	0.773	0.6779		50	4.7356		2.02020202020202E-09	0.866885
	2.4	-0.0284	0.0824	0.161	0.3257	0.5006		2.5	0.1734	0.1426	0.3026	0.2699	0.3457		2.4	0.3122	0.4376	0.4778	0.8606	0.8006					2.52525252525253E-09	0.958491
	2.5	-0.0284	0.0795	0.1401	0.3257	0.4201		2.6	0.156399	0.209	0.3026	0.2699	0.3789		2.5	0.3164	0.5126	0.5252	0.9157	0.8744					3.03030303030303E-09	1.04772
	2.6	0.0023	0.1205	0.1816	0.313099	0.432699		2.7	0.1285	0.203599	0.280499	0.270099	0.3982		2.6	0.3741	0.5322	0.6147	1.0187	0.9502					3.53535353535354E-09	1.13466
	2.7	0.0424	0.0952	0.1982	0.2843	0.4881		2.8	0.1206	0.2008	0.2879	0.3008	0.466		2.7	0.3446	0.5868	0.6113	1.0219	0.9926					4.04040404040404E-09	1.2194
	2.8	0.0167	0.0769	0.1593	0.2518	0.4547		2.9	0.0976	0.2291	0.2515	0.295	0.4303		2.8	0.361	0.579299	0.684899	1.0751	1.0067					4.54545454545455E-09	1.30202
	2.9	0.0322	0.07	0.1887	0.2107	0.4491		3	0.128	0.2283	0.2349	0.275	0.4248		2.9	0.3915	0.5731	0.6868	1.1035	1.0591					5.05050505050505E-09	1.3826
	3	0.0471	0.0889	0.2014	0.2375	0.4678		3.1	0.0964	0.2638	0.2642	0.3028	0.4576		3	0.3988	0.5899	0.7127	1.1464	1.0534					5.55555555555556E-09	1.46122
	3.1	0.0491	0.0431	0.1764	0.2134	0.4385		3.2	0.0847	0.2676	0.2872	0.3207	0.4697		3.1	0.4286	0.6263	0.7425	1.1982	1.0832					6.06060606060606E-09	1.53795
	3.2	0.0589	0.0431	0.1491	0.1969	0.4334		3.3	0.0944	0.2688	0.2721	0.2866	0.4466		3.2	0.4292	0.6557	0.7948	1.2605	1.1612					6.56565656565657E-09	1.61284
	3.3	0.0815	0.0672	0.1602	0.2069	0.4554		3.4	0.0807	0.2684	0.2526	0.267	0.4714		3.3	0.4463	0.6788	0.8412	1.3093	1.2048					7.07070707070707E-09	1.68598
	3.4	0.108	0.0983	0.1702	0.2159	0.4705		3.5	0.0524	0.2602	0.2676	0.2754	0.459		3.4	0.4705	0.7092	0.8585	1.3301	1.2579					7.57575757575758E-09	1.75742
	3.5	0.1013	0.1	0.1619	0.1917	0.4652		3.6	0.0648	0.2547	0.239	0.2538	0.4431		3.5	0.4614	0.7246	0.8603	1.3571	1.2832					8.08080808080808E-09	1.82721
	3.6	0.1195	0.1055	0.1713	0.1916	0.4655		3.7	0.0795	0.2553	0.2283	0.2453	0.4663		3.6	0.4684	0.7401	0.902	1.3969	1.3143					8.58585858585859E-09	1.89542
	3.7	0.1069	0.097	0.1563	0.1839	0.4549		3.8	0.0559	0.2507	0.2369	0.2701	0.462		3.7	0.4922	0.7703	0.9335	1.437	1.3645					9.09090909090909E-09	1.96209
	3.8	0.1005	0.0886	0.1545	0.1725	0.4473		3.9	0.0716	0.2481	0.2223	0.2628	0.4757		3.8	0.513	0.7748	0.9298	1.4787	1.4027					9.5959595959596E-09	2.02729
	3.9	0.0876	0.0958	0.1567	0.1692	0.4578		4	0.0858	0.2663	0.2309	0.2687	0.4618		3.9	0.4968	0.771	0.9493	1.5096	1.4246					1.01010101010101E-08	2.09105
	4	0.1034	0.111	0.176	0.1806	0.4745		4.1	0.082	0.2742	0.2307	0.2621	0.469		4	0.5134	0.7851	0.9718	1.5488	1.4627					1.06060606060606E-08	2.15343
	4.1	0.1095	0.1255	0.1766	0.2094	0.4832		4.2	0.0813	0.2622	0.243	0.2733	0.4673		4.1	0.525	0.7957	0.9887	1.5764	1.4807					1.11111111111111E-08	2.21446
	4.2	0.1106	0.1194	0.169	0.2116	0.4803		4.3	0.091	0.2677	0.2518	0.275	0.4669		4.2	0.5268	0.8017	1.0056	1.5975	1.5031					1.16161616161616E-08	2.2742
	4.3	0.1192	0.1164	0.1584	0.2086	0.483		4.4	0.0824	0.2665	0.2484	0.2841	0.4603		4.3	0.5336	0.8031	1.0189	1.6304	1.535					1.21212121212121E-08	2.33268
	4.4	0.1135	0.1219	0.1636	0.2103	0.483		4.5	0.0877	0.269	0.2456	0.2707	0.4533		4.4	0.5357	0.8249	1.0465	1.6577	1.5675					1.26262626262626E-08	2.38994
	4.5	0.1181	0.1204	0.1695	0.2233	0.4872		4.6	0.093	0.2726	0.249	0.2777	0.4539		4.5	0.5374	0.8366	1.0653	1.6795	1.5893					1.31313131313131E-08	2.44602
	4.6	0.1194	0.1147	0.1601	0.2269	0.4847		4.7	0.0876	0.2686	0.251	0.2687	0.4554		4.6	0.5448	0.8532	1.0949	1.7187	1.626					1.36363636363636E-08	2.50096
	4.7	0.1033	0.1064	0.1548	0.2264	0.4801		4.8	0.0813	0.2688	0.2523	0.2684	0.4449		4.7	0.544	0.8713	1.1136	1.7496	1.6502					1.41414141414141E-08	2.55478
	4.8	0.101	0.1024	0.1535	0.2298	0.4769		4.9	0.0847	0.2656	0.2508	0.2623	0.4443		4.8	0.5487	0.884	1.1284	1.7735	1.6775					1.46464646464646E-08	2.60753
	4.9	0.0986	0.0979	0.147	0.2265	0.4683		5	0.0745	0.266	0.2561	0.2676	0.4324		4.9	0.556	0.901	1.1508	1.8019	1.7116					1.51515151515152E-08	2.65924
	5	0.1008	0.0984	0.1422	0.2271	0.4703		5.1	0.0698	0.2578	0.2463	0.2612	0.4243		5	0.5714	0.9169	1.1751	1.8378	1.7468					1.56565656565657E-08	2.70993
	5.1	0.0942	0.0938	0.1382	0.2235	0.4711		5.2	0.0757	0.2528	0.2362	0.2598	0.4267		5.1	0.5704	0.9271	1.1823	1.8571	1.7729					1.61616161616162E-08	2.75964
	5.2	0.0958	0.0924	0.1456	0.2283	0.4789		5.3	0.0818	0.2545	0.2296	0.2605	0.4305		5.2	0.5752	0.939	1.1956	1.8809	1.7941					1.66666666666667E-08	2.8084
	5.3	0.0971	0.0861	0.145	0.2279	0.478		5.4	0.0841	0.2625	0.2324	0.2616	0.431		5.3	0.5839	0.9491	1.2116	1.9093	1.8169					1.71717171717172E-08	2.85622
	5.4	0.0945	0.0872	0.1481	0.2314	0.484		5.5	0.0802	0.2611	0.228	0.2664	0.4257		5.4	0.5836	0.9536	1.2168	1.9233	1.8317					1.76767676767677E-08	2.90314
	5.5	0.1023	0.0878	0.1447	0.2313	0.4816		5.6	0.0737	0.2551	0.2206	0.2618	0.4215		5.5	0.5824	0.9546	1.219	1.9427	1.8564					1.81818181818182E-08	2.94919
	5.6	0.0985	0.0947	0.145	0.2313	0.4812		5.7	0.0767	0.2524	0.2209	0.2571	0.4236		5.6	0.5827	0.9659	1.236	1.957	1.8764					1.86868686868687E-08	2.99438
	5.7	0.0943	0.1002	0.1443	0.2357	0.4817		5.8	0.0776	0.246	0.2221	0.2564	0.4269		5.7	0.5941	0.9821	1.2592	1.9945	1.915					1.91919191919192E-08	3.03875
	5.8	0.0869	0.0986	0.1394	0.2318	0.4696		5.9	0.077	0.2456	0.2254	0.2612	0.4278		5.8	0.5965	0.9982	1.2724	2.0213	1.9383					1.96969696969697E-08	3.0823
	5.9	0.0838	0.0984	0.1369	0.2336	0.4728		6	0.0805	0.243	0.2262	0.2629	0.4303		5.9	0.6063	1.0107	1.2944	2.0551	1.9684					2.02020202020202E-08	3.12508
	6	0.0788	0.0971	0.1348	0.2386	0.4715		6.1	0.0849	0.2452	0.2306	0.2663	0.4334		6	0.6072	1.017	1.2985	2.0803	1.9848					2.07070707070707E-08	3.16709
	6.1	0.0813	0.0988	0.1396	0.2378	0.4802		6.2	0.0841	0.242	0.2318	0.2732	0.4298		6.1	0.6116	1.0232	1.3156	2.1005	2.0092					2.12121212121212E-08	3.20835
	6.2	0.0811	0.1034	0.1402	0.2326	0.4907		6.3	0.0857	0.2389	0.2296	0.2729	0.427		6.2	0.6127	1.0251	1.3283	2.1215	2.0325					2.17171717171717E-08	3.24889
	6.3	0.0838	0.1012	0.1404	0.2345	0.4952		6.4	0.0874	0.238	0.2315	0.2734	0.4307		6.3	0.6203	1.0351	1.3445	2.1454	2.0611					2.22222222222222E-08	3.28873
	6.4	0.0856	0.0995	0.1392	0.2366	0.5008		6.5	0.0885	0.2351	0.2325	0.2719	0.4321		6.4	0.6255	1.0441	1.3589	2.172	2.0872					2.27272727272727E-08	3.32788
	6.5	0.0846	0.1015	0.1425	0.2339	0.5038		6.6	0.0891	0.2358	0.2341	0.2735	0.4324		6.5	0.6266	1.0504	1.3736	2.1845	2.1111					2.32323232323232E-08	3.36636
	6.6	0.0886	0.1048	0.1479	0.2407	0.5039		6.7	0.088	0.2364	0.2307	0.2723	0.4313		6.6	0.6308	1.0545	1.3862	2.2023	2.1282					2.37373737373737E-08	3.40419
	6.7	0.0897	0.1081	0.1497	0.2477	0.5023		6.8	0.0879	0.2374	0.2271	0.2773	0.4266		6.7	0.6329	1.0643	1.3954	2.2196	2.1406					2.42424242424242E-08	3.44139
	6.8	0.0921	0.1138	0.1504	0.2506	0.5031		6.9	0.0886	0.2362	0.2217	0.2788	0.4238		6.8	0.6382	1.072	1.4077	2.237	2.1629					2.47474747474747E-08	3.47796
	6.9	0.0911	0.1132	0.1516	0.2516	0.5029		7	0.0939	0.2368	0.219	0.2777	0.4229		6.9	0.6386	1.0781	1.4205	2.2488	2.1818					2.52525252525253E-08	3.51393
	7	0.0933	0.1161	0.1548	0.2557	0.5046		7.1	0.0948	0.2391	0.2199	0.2807	0.4225		7	0.6457	1.0879	1.4353	2.268	2.2019					2.57575757575758E-08	3.54931
	7.1	0.0922	0.1159	0.1565	0.257	0.5067		7.2	0.1001	0.2366	0.2183	0.2813	0.4245		7.1	0.65	1.0966	1.4454	2.2798	2.2199					2.62626262626263E-08	3.58411
	7.2	0.0855	0.1097	0.1519	0.2537	0.5016		7.3	0.1	0.2443	0.2252	0.2872	0.4203		7.2	0.6511	1.1027	1.4539	2.2931	2.2393					2.67676767676768E-08	3.61836
	7.3	0.0831	0.1024	0.15	0.2557	0.5029		7.4	0.0999	0.2406	0.222	0.2876	0.4189		7.3	0.6487	1.1054	1.4599	2.3096	2.2538					2.72727272727273E-08	3.65205
	7.4	0.0852	0.1018	0.1521	0.2591	0.503		7.5	0.1047	0.2391	0.2215	0.2883	0.4217		7.4	0.6463	1.1029	1.4677	2.3201	2.2645					2.77777777777778E-08	3.68521
	7.5	0.0796	0.0984	0.1501	0.2609	0.5017		7.6	0.1049	0.2418	0.2236	0.2901	0.4207		7.5	0.6445	1.1074	1.4764	2.3378	2.2786					2.82828282828283E-08	3.71785
	7.6	0.081	0.101	0.1507	0.2589	0.5024		7.7	0.1056	0.2392	0.2232	0.2919	0.4232		7.6	0.6507	1.1177	1.4859	2.3585	2.2997					2.87878787878788E-08	3.74998
	7.7	0.0814	0.1018	0.1486	0.2567	0.5034		7.8	0.1072	0.2381	0.2241	0.29	0.4212		7.7	0.6507	1.1245	1.4936	2.3739	2.3189					2.92929292929293E-08	3.78161
	7.8	0.0836	0.1041	0.1513	0.2619	0.5057		7.9	0.1075	0.2405	0.2243	0.2906	0.4214		7.8	0.6477	1.1275	1.4994	2.3829	2.3322					2.97979797979798E-08	3.81276
	7.9	0.0806	0.1022	0.1511	0.2648	0.5044		8	0.1058	0.2423	0.2294	0.2887	0.4202		7.9	0.6531	1.1396	1.5126	2.3994	2.3507					3.03030303030303E-08	3.84343
	8	0.0781	0.1001	0.152	0.2635	0.5066		8.1	0.1065	0.2414	0.2298	0.2909	0.4167		8	0.654	1.1465	1.5209	2.4151	2.367					3.08080808080808E-08	3.87363
	8.1	0.0782	0.0954	0.1536	0.2623	0.5069		8.2	0.1093	0.235	0.2254	0.2882	0.4186		8.1	0.6553	1.1528	1.5277	2.4287	2.3789					3.13131313131313E-08	3.90338
	8.2	0.082	0.0948	0.1525	0.2616	0.5067		8.3	0.1054	0.2368	0.2213	0.2862	0.4171		8.2	0.6578	1.1613	1.5347	2.4448	2.3959					3.18181818181818E-08	3.93269
	8.3	0.0825	0.0958	0.1524	0.2635	0.5116		8.4	0.1033	0.2322	0.2199	0.2851	0.419		8.3	0.6562	1.1667	1.5426	2.4567	2.4087					3.23232323232323E-08	3.96156
	8.4	0.0801	0.0934	0.1503	0.2637	0.5079		8.5	0.1043	0.2309	0.2235	0.2876	0.4161		8.4	0.6537	1.1779	1.5485	2.4676	2.4238					3.28282828282828E-08	3.99001
	8.5	0.0789	0.0948	0.1483	0.2617	0.505		8.6	0.1086	0.2349	0.2148	0.2863	0.4148		8.5	0.6547	1.1817	1.5555	2.4759	2.4394					3.33333333333333E-08	4.01804
	8.6	0.0777	0.095	0.1517	0.2647	0.5044		8.7	0.1073	0.2352	0.2119	0.2857	0.4093		8.6	0.6544	1.1906	1.5655	2.4891	2.4569					3.38383838383838E-08	4.04567
	8.7	0.0732	0.091	0.1481	0.2637	0.5001		8.8	0.1061	0.2336	0.2072	0.2842	0.4049		8.7	0.6565	1.1981	1.5731	2.499	2.468					3.43434343434343E-08	4.07289
	8.8	0.0721	0.0897	0.1464	0.2666	0.5023		8.9	0.1066	0.2336	0.2076	0.2805	0.4018		8.8	0.6549	1.2049	1.5829	2.5115	2.4764					3.48484848484849E-08	4.09973
	8.9	0.0679	0.082	0.145	0.2617	0.5006		9	0.1087	0.2311	0.2058	0.2793	0.4009		8.9	0.6558	1.2116	1.5932	2.5268	2.4912					3.53535353535354E-08	4.12619
	9	0.0697	0.0796	0.1453	0.2623	0.5029		9.1	0.1118	0.2286	0.2039	0.2818	0.4038		9	0.6582	1.2184	1.5981	2.5375	2.5089					3.58585858585859E-08	4.15228
	9.1	0.0679	0.0818	0.1435	0.2585	0.503		9.2	0.1144	0.2266	0.2051	0.2827	0.4045		9.1	0.6623	1.2238	1.604	2.5459	2.5236					3.63636363636364E-08	4.178
	9.2	0.0653	0.0783	0.1404	0.2552	0.5039		9.3	0.1144	0.2271	0.2069	0.285	0.405		9.2	0.6645	1.2272	1.6084	2.555	2.5377					3.68686868686869E-08	4.20337
	9.3	0.0629	0.0757	0.1373	0.2496	0.5023		9.4	0.1094	0.224	0.2073	0.2879	0.4048		9.3	0.6661	1.2368	1.6166	2.5695	2.5542					3.73737373737374E-08	4.22838
	9.4	0.0573	0.0695	0.1312	0.2469	0.4974		9.5	0.1093	0.2213	0.2042	0.2856	0.4035		9.4	0.6667	1.2419	1.6283	2.5858	2.5709					3.78787878787879E-08	4.25305
	9.5	0.0609	0.0695	0.1343	0.2485	0.501		9.6	0.1069	0.221	0.2044	0.2862	0.4029		9.5	0.6727	1.2503	1.6386	2.6007	2.5826					3.83838383838384E-08	4.27739
	9.6	0.0649	0.0728	0.1352	0.2504	0.5044		9.7	0.1098	0.2194	0.2033	0.2851	0.4043		9.6	0.6766	1.2514	1.6426	2.6089	2.5925					3.88888888888889E-08	4.3014
	9.7	0.0704	0.08	0.1426	0.2567	0.511		9.8	0.1118	0.2161	0.2047	0.2878	0.4043		9.7	0.6763	1.2519	1.6451	2.6152	2.6034					3.93939393939394E-08	4.32508
	9.8	0.0689	0.0797	0.1426	0.2585	0.5141		9.9	0.1145	0.2121	0.2039	0.291	0.4069		9.8	0.6743	1.2535	1.6499	2.626	2.6159					3.98989898989899E-08	4.34845
	9.9	0.0683	0.0853	0.1456	0.2637	0.5144		10	0.1154	0.211	0.205	0.2923	0.4089		9.9	0.6717	1.2537	1.6537	2.6342	2.6279					4.04040404040404E-08	4.37151
	10	0.0686	0.0876	0.149	0.2652	0.5206		10.1	0.1159	0.2103	0.2047	0.2883	0.4108		10	0.6704	1.2579	1.6588	2.6426	2.6358					4.09090909090909E-08	4.39427
	10.1	0.0771	0.0937	0.1536	0.2691	0.5242		10.2	0.1143	0.2117	0.2081	0.2907	0.4135		10.1	0.672	1.2618	1.6624	2.6504	2.6433					4.14141414141414E-08	4.41673
	10.2	0.0746	0.0903	0.1527	0.2689	0.5214		10.3	0.1197	0.2146	0.2119	0.2951	0.4186		10.2	0.6723	1.2618	1.6658	2.654	2.6496					4.19191919191919E-08	4.4389
	10.3	0.0739	0.0886	0.1531	0.269	0.5217		10.4	0.1224	0.2149	0.215	0.2991	0.4224		10.3	0.6746	1.263	1.6714	2.6634	2.6569					4.24242424242424E-08	4.46078
	10.4	0.0742	0.0887	0.1536	0.2725	0.5264		10.5	0.1251	0.2189	0.2197	0.303	0.4216		10.4	0.6741	1.262	1.6746	2.674	2.6638					4.29292929292929E-08	4.48238
	10.5	0.0669	0.0871	0.1466	0.2676	0.524		10.6	0.1231	0.2234	0.2248	0.3026	0.4211		10.5	0.6726	1.2689	1.6785	2.6833	2.6746					4.34343434343434E-08	4.50371
	10.6	0.07	0.0868	0.144	0.267	0.5215		10.7	0.1255	0.225	0.2267	0.3011	0.4191		10.6	0.6699	1.2686	1.6814	2.6897	2.685					4.39393939393939E-08	4.52476
	10.7	0.0662	0.0874	0.1458	0.2648	0.5201		10.8	0.1241	0.2234	0.2268	0.3027	0.4189		10.7	0.6677	1.2694	1.6873	2.6985	2.6897					4.44444444444444E-08	4.54556
	10.8	0.0668	0.0933	0.1517	0.2692	0.5197		10.9	0.1286	0.2219	0.2266	0.3046	0.4234		10.8	0.6654	1.2746	1.6903	2.7099	2.7025					4.49494949494949E-08	4.56609
	10.9	0.0663	0.0928	0.1508	0.2666	0.5188		11	0.125	0.2266	0.233	0.3057	0.4225		10.9	0.6641	1.2791	1.698	2.7187	2.7153					4.54545454545455E-08	4.58636
	11	0.0688	0.0967	0.1522	0.2678	0.5184		11.1	0.1287	0.2264	0.2347	0.3046	0.4233		11	0.6639	1.2819	1.7056	2.7282	2.7232					4.5959595959596E-08	4.60639
	11.1	0.0705	0.0976	0.1576	0.2698	0.5242		11.2	0.127	0.2283	0.2347	0.3053	0.4214		11.1	0.6644	1.2854	1.7115	2.7397	2.7303					4.64646464646465E-08	4.62617
	11.2	0.0744	0.1012	0.1598	0.2724	0.5268		11.3	0.1273	0.2294	0.2318	0.307	0.4177		11.2	0.6648	1.2878	1.7162	2.7514	2.7418					4.6969696969697E-08	4.64571
	11.3	0.0796	0.1024	0.1627	0.2744	0.5308		11.4	0.1319	0.2308	0.2305	0.3051	0.4218		11.3	0.6662	1.2907	1.7216	2.7614	2.7512					4.74747474747475E-08	4.66501
	11.4	0.0796	0.1004	0.1635	0.2784	0.5356		11.5	0.1358	0.2356	0.2356	0.3089	0.4264		11.4	0.6642	1.2944	1.7227	2.7665	2.7602					4.7979797979798E-08	4.68408
	11.5	0.0802	0.1012	0.1648	0.281	0.5393		11.6	0.1347	0.2409	0.2386	0.3134	0.4206		11.5	0.6655	1.2985	1.7268	2.7767	2.7722					4.84848484848485E-08	4.70292
	11.6	0.0784	0.0979	0.1635	0.2791	0.5403		11.7	0.1333	0.2408	0.2342	0.3123	0.4212		11.6	0.6681	1.3023	1.7341	2.7892	2.7831					4.8989898989899E-08	4.72154
	11.7	0.081	0.097	0.1641	0.281	0.5414		11.8	0.1344	0.2412	0.2362	0.3128	0.425		11.7	0.6675	1.3076	1.7412	2.7958	2.7903					4.94949494949495E-08	4.73994
	11.8	0.0864	0.1026	0.1703	0.2808	0.5473		11.9	0.1356	0.2436	0.2384	0.3196	0.4265		11.8	0.6657	1.3097	1.7456	2.7987	2.7964					5E-08	4.75812
	11.9	0.0891	0.1071	0.1716	0.278	0.5532		12	0.1329	0.2409	0.2358	0.3211	0.4252		11.9	0.667	1.3138	1.7481	2.8043	2.801
	12	0.09	0.1052	0.169	0.2761	0.5504		12.1	0.1304	0.2416	0.2333	0.3219	0.4248		12	0.6681	1.319	1.7548	2.8165	2.8118
	12.1	0.0879	0.1037	0.1676	0.2732	0.5504		12.2	0.1319	0.2391	0.2345	0.318	0.4246		12.1	0.6644	1.3192	1.7568	2.8238	2.8204
	12.2	0.0943	0.1061	0.1709	0.2761	0.5544		12.3	0.133	0.2404	0.2336	0.3153	0.4267		12.2	0.6667	1.3219	1.761	2.8332	2.8352
	12.3	0.0966	0.1041	0.1718	0.2782	0.5552		12.4	0.1343	0.2431	0.2376	0.3166	0.4322		12.3	0.6639	1.3198	1.759	2.8359	2.8383
	12.4	0.0947	0.1049	0.1713	0.2785	0.5561		12.5	0.1375	0.2462	0.2384	0.3196	0.433		12.4	0.6694	1.3222	1.7658	2.8449	2.8475
	12.5	0.0922	0.1051	0.1696	0.2765	0.5527		12.6	0.1376	0.2471	0.2426	0.3227	0.4341		12.5	0.6699	1.3223	1.7693	2.853	2.8562
	12.6	0.0881	0.0997	0.1631	0.2721	0.5487		12.7	0.1355	0.2438	0.2408	0.3232	0.4294		12.6	0.673	1.3271	1.7749	2.8597	2.8648
	12.7	0.0826	0.093	0.1569	0.2666	0.5468		12.8	0.1383	0.2405	0.2395	0.3219	0.4315		12.7	0.6728	1.33	1.78	2.8676	2.8775
	12.8	0.0804	0.0883	0.1592	0.2718	0.5456		12.9	0.1397	0.2427	0.2445	0.3194	0.4348		12.8	0.6779	1.3346	1.7857	2.8779	2.8858
	12.9	0.0753	0.0865	0.1611	0.2719	0.545		13	0.1372	0.2444	0.2481	0.3183	0.4334		12.9	0.6808	1.3379	1.7891	2.8831	2.8907
	13	0.0714	0.0832	0.1576	0.2704	0.5439		13.1	0.1299	0.2383	0.2488	0.3133	0.4319		13	0.6814	1.3396	1.7913	2.8895	2.8964
	13.1	0.0677	0.0786	0.1544	0.2661	0.5444		13.2	0.1289	0.2349	0.2456	0.316	0.4325		13.1	0.6804	1.3431	1.791	2.898	2.9042
	13.2	0.0681	0.0783	0.1558	0.2632	0.544		13.3	0.1239	0.2339	0.245	0.3148	0.4317		13.2	0.6776	1.3426	1.7884	2.9038	2.9072
	13.3	0.0686	0.0784	0.1582	0.2658	0.546		13.4	0.1266	0.2303	0.2439	0.3132	0.4376		13.3	0.6807	1.3449	1.7915	2.913	2.9136
	13.4	0.0651	0.0787	0.1566	0.2625	0.5425		13.5	0.1267	0.2347	0.2472	0.3135	0.4376		13.4	0.6855	1.3501	1.7978	2.9245	2.9246
	13.5	0.0639	0.082	0.1561	0.2622	0.5438		13.6	0.1238	0.2381	0.2521	0.315	0.4362		13.5	0.6853	1.3518	1.7996	2.9308	2.9298
	13.6	0.068	0.0853	0.1603	0.265	0.5486		13.7	0.1279	0.2352	0.2544	0.3103	0.4374		13.6	0.6861	1.3547	1.8037	2.9346	2.9363
	13.7	0.0676	0.0813	0.1603	0.2655	0.5523		13.8	0.1316	0.2392	0.2576	0.309	0.4372		13.7	0.6872	1.3579	1.8035	2.9377	2.9414
	13.8	0.0684	0.0829	0.1629	0.2696	0.5541		13.9	0.1273	0.2401	0.2585	0.3097	0.4358		13.8	0.6894	1.3585	1.8022	2.9408	2.9451
	13.9	0.0679	0.0806	0.159	0.2661	0.5519		14	0.1231	0.2402	0.2549	0.3095	0.4314		13.9	0.6894	1.3615	1.8057	2.9512	2.9514
	14	0.0704	0.0828	0.1577	0.2672	0.5529		14.1	0.1203	0.2356	0.2484	0.3067	0.4294		14	0.6867	1.3606	1.8116	2.9571	2.9552
	14.1	0.071	0.0821	0.1535	0.2679	0.5504		14.2	0.1185	0.2334	0.2453	0.3026	0.4309		14.1	0.6886	1.3626	1.8176	2.9639	2.9596
	14.2	0.0703	0.0825	0.1506	0.2675	0.5473		14.3	0.1188	0.2331	0.245	0.303	0.4295		14.2	0.6922	1.3666	1.8205	2.9715	2.9671
	14.3	0.0692	0.0852	0.1511	0.2693	0.5495		14.4	0.1218	0.2345	0.2487	0.3054	0.4304		14.3	0.6926	1.3651	1.8217	2.9775	2.9699
	14.4	0.0731	0.0833	0.151	0.2721	0.5481		14.5	0.1216	0.2351	0.2514	0.3065	0.4314		14.4	0.6947	1.3669	1.8239	2.9869	2.9787
	14.5	0.073	0.084	0.1529	0.2722	0.5479		14.6	0.123	0.2369	0.2496	0.3063	0.4315		14.5	0.6995	1.3658	1.8293	2.9939	2.9854
	14.6	0.0726	0.0798	0.1526	0.2724	0.5505		14.7	0.1255	0.2346	0.2541	0.3092	0.437		14.6	0.7034	1.3711	1.8338	3.0014	2.9938
	14.7	0.0751	0.0775	0.1546	0.272	0.5505		14.8	0.1255	0.2375	0.2606	0.313	0.4415		14.7	0.7094	1.3693	1.8383	3.0061	2.9977
	14.8	0.0765	0.0798	0.1567	0.2726	0.5493		14.9	0.1266	0.2383	0.2643	0.3123	0.4449		14.8	0.7126	1.3713	1.8436	3.0158	3.0067
	14.9	0.0816	0.0827	0.1602	0.2727	0.5506		15	0.1278	0.2358	0.2649	0.3115	0.4457		14.9	0.7191	1.3721	1.8464	3.0245	3.0154
	15	0.088	0.092	0.1614	0.2777	0.5571		15.1	0.1254	0.2367	0.2664	0.3118	0.447		15	0.7175	1.3679	1.8474	3.0266	3.0187
	15.1	0.0925	0.0946	0.1644	0.2767	0.5601		15.2	0.1217	0.2372	0.2688	0.3138	0.4496		15.1	0.7211	1.3673	1.8523	3.0356	3.0262
	15.2	0.096	0.0961	0.1664	0.2809	0.5623		15.3	0.1228	0.2381	0.2657	0.3111	0.4463		15.2	0.7219	1.3663	1.8513	3.0402	3.0273
	15.3	0.0939	0.099	0.165	0.2833	0.5613		15.4	0.1219	0.2335	0.2639	0.3087	0.4459		15.3	0.7211	1.3649	1.8533	3.0438	3.0307
	15.4	0.096	0.099	0.1683	0.2865	0.5617		15.5	0.1207	0.2386	0.2642	0.3109	0.4454		15.4	0.7232	1.3607	1.8523	3.0483	3.0331
	15.5	0.096	0.0994	0.167	0.2827	0.5668		15.6	0.118	0.239	0.2628	0.315	0.4441		15.5	0.7291	1.3649	1.8564	3.0535	3.0379
	15.6	0.0933	0.0985	0.1628	0.2807	0.5633		15.7	0.1216	0.2378	0.2593	0.3139	0.4464		15.6	0.7292	1.3651	1.8606	3.0609	3.0448
	15.7	0.0929	0.0975	0.1624	0.2803	0.5666		15.8	0.1203	0.2386	0.2619	0.3137	0.445		15.7	0.7265	1.369	1.864	3.068	3.0487
	15.8	0.0922	0.0972	0.163	0.2825	0.5713		15.9	0.1222	0.2394	0.264	0.3109	0.4458		15.8	0.7279	1.3735	1.8711	3.0783	3.0569
	15.9	0.1005	0.1021	0.1675	0.2861	0.5776		16	0.1199	0.2416	0.2618	0.3066	0.4469		15.9	0.731	1.3765	1.8755	3.0825	3.0633
	16	0.0997	0.0991	0.1663	0.2832	0.5792		16.1	0.1175	0.2376	0.2581	0.3029	0.444		16	0.7347	1.3807	1.8754	3.0884	3.0692
	16.1	0.0997	0.1044	0.1697	0.2881	0.5798		16.2	0.1163	0.2373	0.2565	0.3056	0.448		16.1	0.7348	1.3815	1.8749	3.0969	3.0754
	16.2	0.0975	0.0968	0.1702	0.286	0.5783		16.3	0.1198	0.2414	0.2536	0.3045	0.4514		16.2	0.7376	1.3852	1.8791	3.1064	3.0856
	16.3	0.0955	0.0912	0.1693	0.2805	0.5775		16.4	0.1164	0.2398	0.2521	0.3028	0.4516		16.3	0.7416	1.3905	1.8839	3.1171	3.0953
	16.4	0.1002	0.0918	0.1691	0.2796	0.5793		16.5	0.1192	0.2371	0.2473	0.3	0.4517		16.4	0.7411	1.3957	1.8878	3.1256	3.1033
	16.5	0.1016	0.0904	0.1717	0.2792	0.5756		16.6	0.1188	0.2345	0.2461	0.2972	0.4526		16.5	0.7462	1.4006	1.8929	3.1308	3.1113
	16.6	0.1067	0.093	0.1782	0.2826	0.578		16.7	0.1172	0.2293	0.2472	0.2975	0.4542		16.6	0.7483	1.4007	1.8994	3.1355	3.1194
	16.7	0.1071	0.0938	0.1805	0.2828	0.5814		16.8	0.1154	0.2257	0.2447	0.2968	0.4568		16.7	0.7513	1.4023	1.9014	3.1377	3.1298
	16.8	0.1099	0.0942	0.1802	0.2831	0.5803		16.9	0.1131	0.2271	0.2478	0.2953	0.452		16.8	0.7497	1.4013	1.9018	3.1403	3.1335
	16.9	0.1102	0.0921	0.1777	0.2808	0.58		17	0.1103	0.2248	0.2466	0.291	0.451		16.9	0.7521	1.4	1.9069	3.1437	3.1386
	17	0.1119	0.0927	0.1799	0.2809	0.5832		17.1	0.1106	0.2241	0.243	0.2893	0.4495		17	0.7581	1.4027	1.9106	3.1487	3.1435
	17.1	0.1117	0.09	0.1786	0.2855	0.587		17.2	0.109	0.2239	0.2427	0.2886	0.4497		17.1	0.7665	1.4113	1.9189	3.1567	3.153
	17.2	0.1111	0.0897	0.1763	0.2857	0.5859		17.3	0.1089	0.2217	0.2417	0.2866	0.4502		17.2	0.7696	1.4122	1.9202	3.1583	3.1595
	17.3	0.1068	0.0836	0.1714	0.2852	0.5822		17.4	0.1079	0.2252	0.244	0.2864	0.4512		17.3	0.7646	1.4113	1.917	3.159	3.1587
	17.4	0.1041	0.084	0.1695	0.287	0.5838		17.5	0.1035	0.2235	0.2417	0.2877	0.4507		17.4	0.7684	1.4134	1.919	3.164	3.1665
	17.5	0.1043	0.0816	0.1652	0.281	0.5827		17.6	0.0983	0.2208	0.2391	0.2862	0.4479		17.5	0.7688	1.4119	1.9229	3.1683	3.1699
	17.6	0.1052	0.0838	0.1652	0.2836	0.5855		17.7	0.1009	0.2186	0.2356	0.2847	0.4559		17.6	0.7674	1.4126	1.9255	3.1718	3.1751
	17.7	0.1089	0.087	0.1686	0.286	0.5873		17.8	0.1049	0.2227	0.24	0.2892	0.4649		17.7	0.7659	1.4124	1.9244	3.1756	3.1796
	17.8	0.1098	0.0887	0.1721	0.2845	0.588		17.9	0.1091	0.2297	0.2438	0.2935	0.4666		17.8	0.7703	1.415	1.9255	3.1798	3.1854
	17.9	0.1082	0.0855	0.1721	0.2843	0.5865		18	0.1114	0.2311	0.2456	0.2897	0.4647		17.9	0.771	1.4172	1.9251	3.1878	3.19
	18	0.1089	0.0816	0.175	0.2842	0.5823		18.1	0.1122	0.2326	0.2465	0.2893	0.4648		18	0.7691	1.4184	1.9256	3.193	3.2002
	18.1	0.1089	0.0787	0.1773	0.2835	0.5821		18.2	0.111	0.2311	0.25	0.2876	0.4639		18.1	0.7702	1.4219	1.9307	3.1975	3.2089
	18.2	0.1096	0.0765	0.1788	0.2863	0.5831		18.3	0.1111	0.229	0.2486	0.2885	0.4627		18.2	0.7707	1.4247	1.9357	3.205	3.2159
	18.3	0.1053	0.078	0.1776	0.2858	0.5803		18.4	0.1101	0.23	0.2503	0.2899	0.461		18.3	0.7737	1.4305	1.94	3.212	3.2195
	18.4	0.0992	0.0759	0.1721	0.282	0.5717		18.5	0.1078	0.2308	0.246	0.2835	0.4595		18.4	0.7698	1.4349	1.9421	3.2161	3.2227
	18.5	0.0987	0.0745	0.1724	0.2805	0.5707		18.6	0.103	0.23	0.2453	0.2796	0.4562		18.5	0.7681	1.4373	1.9463	3.2206	3.2257
	18.6	0.097	0.0735	0.1711	0.2797	0.5717		18.7	0.1034	0.2313	0.2421	0.2759	0.4552		18.6	0.7663	1.4426	1.9495	3.2227	3.231
	18.7	0.0967	0.0741	0.1708	0.2819	0.5695		18.8	0.1061	0.2359	0.2469	0.2765	0.4607		18.7	0.7668	1.4453	1.9499	3.2278	3.2385
	18.8	0.0977	0.0799	0.1738	0.286	0.569		18.9	0.1058	0.2415	0.2527	0.2805	0.4642		18.8	0.7635	1.4435	1.948	3.2285	3.2367
	18.9	0.0954	0.08	0.1721	0.285	0.5692		19	0.1085	0.2426	0.2541	0.2848	0.4637		18.9	0.7669	1.4444	1.9536	3.2351	3.246
	19	0.0948	0.0795	0.1718	0.2842	0.5728		19.1	0.1138	0.2421	0.2563	0.2865	0.4667		19	0.7683	1.4473	1.9593	3.2429	3.2513
	19.1	0.0977	0.0796	0.1754	0.2823	0.5755		19.2	0.1178	0.2486	0.258	0.2933	0.4673		19.1	0.7696	1.4509	1.964	3.2477	3.2612
	19.2	0.1004	0.0772	0.176	0.2812	0.5722		19.3	0.1175	0.2482	0.2567	0.2921	0.4654		19.2	0.7752	1.4546	1.9691	3.2503	3.2668
	19.3	0.1031	0.0796	0.1735	0.2861	0.5701		19.4	0.1166	0.2487	0.2553	0.2936	0.4625		19.3	0.7761	1.4588	1.9715	3.2534	3.2728
	19.4	0.1052	0.0823	0.1732	0.2851	0.5716		19.5	0.1164	0.2428	0.2526	0.2872	0.4614		19.4	0.7766	1.4628	1.9737	3.2601	3.2793
	19.5	0.1105	0.0845	0.1778	0.2875	0.5734		19.6	0.1151	0.2426	0.2535	0.2889	0.4604		19.5	0.7791	1.4627	1.9767	3.2601	3.282
	19.6	0.1098	0.0812	0.1766	0.288	0.5713		19.7	0.1169	0.2409	0.2508	0.2883	0.4609		19.6	0.7792	1.4649	1.9792	3.2647	3.2859
	19.7	0.111	0.0782	0.1726	0.2861	0.5687		19.8	0.1148	0.2424	0.2518	0.2907	0.4579		19.7	0.7808	1.4651	1.9814	3.2686	3.2903
	19.8	0.1115	0.0802	0.1744	0.2885	0.5663		19.9	0.1151	0.2375	0.2507	0.288	0.4557		19.8	0.7835	1.4704	1.9886	3.2769	3.299
	19.9	0.1114	0.0771	0.1732	0.2873	0.5607		20	0.1201	0.2389	0.2521	0.2883	0.4575		19.9	0.7859	1.4781	1.9962	3.2818	3.3046
	20	0.1096	0.0774	0.175	0.2921	0.5623		20.1	0.1215	0.2399	0.2554	0.2912	0.4602		20	0.7912	1.4801	2.0007	3.2832	3.3096
	20.1	0.1107	0.0801	0.1811	0.2951	0.5624		20.2	0.124	0.2412	0.2557	0.2946	0.4624		20.1	0.795	1.4805	2.0009	3.287	3.3161
	20.2	0.1165	0.085	0.1879	0.3002	0.5689		20.3	0.1236	0.2433	0.2581	0.2978	0.4652		20.2	0.7954	1.4797	2.0027	3.2842	3.3177
	20.3	0.1165	0.0879	0.1911	0.3027	0.5724		20.4	0.1241	0.2452	0.2596	0.3004	0.4692		20.3	0.7943	1.4798	2.0038	3.2889	3.3198
	20.4	0.1129	0.0858	0.1875	0.2999	0.569		20.5	0.1252	0.2465	0.2608	0.3004	0.4693		20.4	0.7919	1.4802	2.003	3.2916	3.3217
	20.5	0.107	0.0854	0.1882	0.2967	0.5708		20.6	0.1227	0.2487	0.2589	0.3009	0.4658		20.5	0.7895	1.4784	2.0013	3.2914	3.3249
	20.6	0.1077	0.0823	0.1879	0.2919	0.5701		20.7	0.1187	0.2452	0.2569	0.299	0.4669		20.6	0.7883	1.4802	2.0013	3.2918	3.3275
	20.7	0.1092	0.0797	0.1888	0.2907	0.567		20.8	0.1115	0.2464	0.2554	0.2959	0.4634		20.7	0.785	1.4815	1.9991	3.2948	3.3319
	20.8	0.1031	0.0787	0.1842	0.2876	0.565		20.9	0.1108	0.2431	0.2522	0.2933	0.4609		20.8	0.7785	1.4827	1.9929	3.2979	3.335
	20.9	0.1006	0.078	0.1826	0.2906	0.569		21	0.1096	0.2444	0.2488	0.2936	0.4585		20.9	0.777	1.4835	1.9956	3.298	3.3419
	21	0.0965	0.0789	0.1791	0.2876	0.5701		21.1	0.1031	0.2437	0.2502	0.2957	0.4599		21	0.7833	1.491	2.0036	3.3057	3.3552
	21.1	0.0898	0.076	0.1801	0.2842	0.5672		21.2	0.1068	0.2424	0.2484	0.2961	0.4627		21.1	0.7851	1.4975	2.0047	3.3082	3.3621
	21.2	0.0854	0.0768	0.1763	0.284	0.5653		21.3	0.1119	0.2443	0.2513	0.2977	0.4637		21.2	0.7881	1.5037	2.0098	3.3127	3.3681
	21.3	0.0844	0.0726	0.1743	0.2844	0.5635		21.4	0.1075	0.2435	0.2544	0.301	0.4633		21.3	0.7867	1.503	2.0156	3.3141	3.3758
	21.4	0.0858	0.0703	0.1776	0.2814	0.5617		21.5	0.1049	0.2434	0.2538	0.3026	0.4596		21.4	0.7865	1.5007	2.0125	3.3124	3.3789
	21.5	0.0893	0.0799	0.1841	0.2851	0.5641		21.6	0.1027	0.2371	0.2531	0.2996	0.4561		21.5	0.7821	1.5005	2.0132	3.3108	3.3832
	21.6	0.0883	0.0832	0.1892	0.2893	0.5649		21.7	0.1038	0.2381	0.2546	0.2958	0.4601		21.6	0.7804	1.5002	2.0119	3.3103	3.3852
	21.7	0.0893	0.082	0.1933	0.2926	0.5684		21.8	0.1008	0.2404	0.2565	0.2984	0.4588		21.7	0.7841	1.5028	2.0144	3.3144	3.391
	21.8	0.0865	0.0792	0.1915	0.2907	0.5648		21.9	0.1	0.2388	0.2541	0.301	0.4607		21.8	0.786	1.503	2.0161	3.3165	3.3955
	21.9	0.0895	0.0783	0.1918	0.2887	0.5636		22	0.1	0.2402	0.2538	0.3053	0.4582		21.9	0.7882	1.5043	2.0186	3.3209	3.3995
	22	0.0896	0.0789	0.1929	0.2897	0.5625		22.1	0.1038	0.2388	0.2542	0.3064	0.4578		22	0.7885	1.5033	2.0188	3.3255	3.4037
	22.1	0.0958	0.0794	0.1943	0.2898	0.5627		22.2	0.104	0.2428	0.2591	0.308	0.46		22.1	0.7932	1.5056	2.0234	3.3292	3.4098
	22.2	0.099	0.0808	0.1933	0.2888	0.5647		22.3	0.1039	0.2445	0.2632	0.3066	0.4602		22.2	0.7944	1.5043	2.0238	3.3276	3.4113
	22.3	0.0984	0.0837	0.1911	0.2909	0.5635		22.4	0.1005	0.2423	0.2678	0.3061	0.4534		22.3	0.7945	1.505	2.0272	3.3278	3.4121
	22.4	0.0917	0.0854	0.1886	0.2877	0.5577		22.5	0.1017	0.2409	0.2626	0.3026	0.4521		22.4	0.7934	1.5072	2.0298	3.329	3.4119
	22.5	0.0879	0.0871	0.1888	0.2876	0.5558		22.6	0.0969	0.2442	0.2661	0.3012	0.453		22.5	0.794	1.5078	2.0335	3.3305	3.4132
	22.6	0.0861	0.0858	0.1878	0.288	0.5576		22.7	0.0939	0.2439	0.2691	0.3003	0.4536		22.6	0.7916	1.5065	2.0335	3.3317	3.4173
	22.7	0.0837	0.0851	0.1867	0.2881	0.556		22.8	0.0941	0.244	0.2665	0.3004	0.4524		22.7	0.7945	1.5079	2.0346	3.3378	3.4212
	22.8	0.0842	0.0854	0.1886	0.2889	0.5555		22.9	0.0912	0.2465	0.2648	0.2994	0.4536		22.8	0.7921	1.5077	2.0368	3.3399	3.4189
	22.9	0.0823	0.0857	0.1899	0.2903	0.5554		23	0.0923	0.2446	0.2634	0.3003	0.4568		22.9	0.7879	1.5084	2.0346	3.3371	3.4187
	23	0.0848	0.0868	0.1944	0.2961	0.5585		23.1	0.0911	0.2387	0.2645	0.299	0.4543		23	0.7883	1.5102	2.033	3.3416	3.4239
	23.1	0.0857	0.0895	0.1984	0.3004	0.5557		23.2	0.0914	0.2343	0.2653	0.3	0.4577		23.1	0.7889	1.508	2.0349	3.3457	3.4291
	23.2	0.0847	0.0915	0.1959	0.2978	0.5491		23.3	0.0931	0.235	0.2678	0.3038	0.4593		23.2	0.7911	1.5107	2.0363	3.348	3.4336
	23.3	0.0856	0.0908	0.1949	0.2977	0.5484		23.4	0.0958	0.2382	0.2719	0.3088	0.4618		23.3	0.7916	1.5153	2.0359	3.3508	3.439
	23.4	0.0868	0.0915	0.1999	0.2933	0.5477		23.5	0.0972	0.2364	0.2728	0.3096	0.461		23.4	0.7914	1.5144	2.0365	3.3471	3.443
	23.5	0.0916	0.0932	0.2054	0.295	0.5489		23.6	0.0976	0.2386	0.2745	0.3083	0.4565		23.5	0.7943	1.5172	2.0421	3.3541	3.4511
	23.6	0.0909	0.0924	0.2038	0.2935	0.545		23.7	0.1012	0.2369	0.2713	0.3066	0.4593		23.6	0.7949	1.5184	2.0436	3.3611	3.4597
	23.7	0.095	0.0915	0.2077	0.2926	0.5439		23.8	0.104	0.2364	0.2749	0.3083	0.4579		23.7	0.7948	1.5148	2.0427	3.3617	3.4605
	23.8	0.0915	0.0917	0.2064	0.2893	0.5415		23.9	0.0998	0.2362	0.2756	0.3077	0.4521		23.8	0.7998	1.5178	2.048	3.3643	3.4663
	23.9	0.0926	0.0897	0.2007	0.2885	0.5368		24	0.0933	0.2287	0.271	0.3025	0.4507		23.9	0.7977	1.5142	2.0457	3.3617	3.4688
	24	0.093	0.0897	0.1981	0.289	0.5385		24.1	0.0896	0.2258	0.269	0.3009	0.4503		24	0.7986	1.5136	2.0487	3.3633	3.4735
	24.1	0.0888	0.0877	0.1958	0.2854	0.5371		24.2	0.0893	0.2257	0.2682	0.2991	0.4489		24.1	0.8006	1.516	2.0511	3.3648	3.4752
	24.2	0.0842	0.0863	0.1926	0.2809	0.5341		24.3	0.0907	0.2254	0.2645	0.2978	0.4483		24.2	0.801	1.5178	2.0513	3.364	3.4777
	24.3	0.0829	0.0868	0.1938	0.2776	0.5301		24.4	0.089	0.229	0.2655	0.3007	0.4467		24.3	0.803	1.5191	2.0534	3.3667	3.481
	24.4	0.0836	0.0861	0.1951	0.2769	0.5317		24.5	0.0893	0.2297	0.263	0.2997	0.4488		24.4	0.7993	1.5181	2.052	3.3685	3.4817
	24.5	0.086	0.084	0.1964	0.2744	0.5327		24.6	0.0913	0.2277	0.2675	0.3017	0.4482		24.5	0.7986	1.5119	2.0507	3.3704	3.484
	24.6	0.0852	0.085	0.1936	0.2748	0.5321		24.7	0.0912	0.2285	0.2733	0.3033	0.4505		24.6	0.7986	1.5103	2.0539	3.3729	3.4882
	24.7	0.0844	0.0834	0.1896	0.2717	0.5272		24.8	0.0917	0.2284	0.2712	0.3067	0.4492		24.7	0.8023	1.508	2.0549	3.3765	3.4904
	24.8	0.0837	0.0843	0.1907	0.2731	0.5294		24.9	0.0924	0.2265	0.2669	0.3068	0.4462		24.8	0.8033	1.5086	2.061	3.381	3.497
	24.9	0.0822	0.0798	0.1901	0.2716	0.5317		25	0.0926	0.2245	0.2643	0.3046	0.4428		24.9	0.8031	1.508	2.0623	3.3827	3.5005
	25	0.0866	0.0861	0.1937	0.2705	0.5354		25.1	0.0899	0.2219	0.2616	0.3009	0.4443		25	0.8026	1.5117	2.0671	3.3864	3.5076
	25.1	0.0923	0.0859	0.1939	0.2709	0.5328		25.2	0.0832	0.22	0.2633	0.3013	0.4409		25.1	0.805	1.5153	2.0711	3.39	3.5125
	25.2	0.0879	0.0825	0.192	0.2691	0.5258		25.3	0.0795	0.2159	0.2613	0.2945	0.4401		25.2	0.8073	1.5178	2.0734	3.3953	3.512
	25.3	0.0838	0.0844	0.1922	0.2698	0.5252		25.4	0.077	0.2175	0.2631	0.2952	0.4415		25.3	0.8044	1.5156	2.0751	3.3989	3.5203
	25.4	0.0861	0.0859	0.1987	0.2726	0.5315		25.5	0.0808	0.2179	0.2647	0.293	0.4464		25.4	0.8024	1.515	2.0751	3.3988	3.5216
	25.5	0.0837	0.0828	0.197	0.2728	0.5285		25.6	0.0813	0.2208	0.2648	0.2969	0.4486		25.5	0.8033	1.5134	2.0764	3.3967	3.5215
	25.6	0.0857	0.0841	0.1998	0.2772	0.531		25.7	0.0814	0.2193	0.266	0.2966	0.4488		25.6	0.801	1.5148	2.0758	3.397	3.5257
	25.7	0.09	0.0866	0.2026	0.279	0.5321		25.8	0.0798	0.2176	0.2646	0.2969	0.4485		25.7	0.8014	1.5101	2.0749	3.3955	3.5252
	25.8	0.0891	0.0852	0.2062	0.2802	0.5337		25.9	0.0805	0.2199	0.2634	0.2984	0.4494		25.8	0.8035	1.5097	2.0769	3.3977	3.5315
	25.9	0.0904	0.0896	0.2066	0.2835	0.5352		26	0.0746	0.2243	0.2657	0.3017	0.4508		25.9	0.8016	1.5044	2.0774	3.3986	3.5362
	26	0.0891	0.0897	0.2059	0.2851	0.5361		26.1	0.0746	0.2243	0.2644	0.3014	0.4527		26	0.7967	1.5004	2.0727	3.4023	3.5408
	26.1	0.0958	0.0949	0.2093	0.2868	0.5394		26.2	0.0757	0.2217	0.2642	0.2988	0.4523		26.1	0.7966	1.5015	2.0725	3.4058	3.5443
	26.2	0.0976	0.0934	0.2062	0.2868	0.5404		26.3	0.0767	0.2194	0.2683	0.2984	0.4489		26.2	0.7982	1.5063	2.0779	3.4134	3.5522
	26.3	0.0977	0.0925	0.2066	0.2883	0.5411		26.4	0.0732	0.2185	0.2691	0.2955	0.4477		26.3	0.798	1.5105	2.0816	3.4203	3.5629
	26.4	0.0971	0.0901	0.2055	0.2849	0.5365		26.5	0.0697	0.2144	0.2646	0.2921	0.4465		26.4	0.7983	1.5089	2.086	3.4197	3.5713
	26.5	0.0979	0.0879	0.2042	0.2848	0.5326		26.6	0.0664	0.2104	0.2646	0.2904	0.4472		26.5	0.7982	1.5134	2.0909	3.4238	3.5785
	26.6	0.0976	0.0892	0.2006	0.2829	0.5291		26.7	0.07	0.2087	0.267	0.2887	0.4502		26.6	0.8029	1.5171	2.0944	3.4302	3.5858
	26.7	0.0994	0.0908	0.2025	0.2852	0.5311		26.8	0.0732	0.2096	0.2701	0.2887	0.4529		26.7	0.8034	1.5182	2.0955	3.4341	3.5917
	26.8	0.0972	0.0925	0.1979	0.285	0.5292		26.9	0.0732	0.208	0.2675	0.2872	0.4496		26.8	0.804	1.5153	2.0987	3.4371	3.5936
	26.9	0.0969	0.0916	0.1986	0.2862	0.5292		27	0.071	0.2087	0.2635	0.2854	0.4499		26.9	0.8089	1.5184	2.1032	3.4372	3.599
	27	0.0957	0.0907	0.1962	0.2802	0.5261		27.1	0.0683	0.2025	0.2636	0.2829	0.4511		27	0.8128	1.5182	2.1036	3.44	3.6007
	27.1	0.0949	0.0896	0.1986	0.2816	0.5264		27.2	0.0716	0.2013	0.2623	0.2816	0.4509		27.1	0.8122	1.5181	2.1036	3.4427	3.6031
	27.2	0.0946	0.0904	0.1989	0.2821	0.526		27.3	0.0732	0.2015	0.2662	0.2796	0.4532		27.2	0.817	1.5198	2.1075	3.4519	3.6085
	27.3	0.0928	0.0884	0.201	0.2812	0.5232		27.4	0.0729	0.2	0.265	0.2783	0.4524		27.3	0.8149	1.5189	2.1038	3.4537	3.6099
	27.4	0.0896	0.0853	0.1988	0.2772	0.5199		27.5	0.0735	0.1986	0.2657	0.2806	0.4509		27.4	0.8152	1.5204	2.1023	3.4569	3.6109
	27.5	0.0876	0.0839	0.1959	0.276	0.5194		27.6	0.0763	0.1985	0.2665	0.2759	0.4527		27.5	0.8162	1.5274	2.1075	3.4654	3.6169
	27.6	0.0863	0.0785	0.1932	0.2753	0.522		27.7	0.0843	0.2043	0.2687	0.2783	0.4582		27.6	0.8176	1.5299	2.1127	3.4749	3.6229
	27.7	0.0935	0.0803	0.1947	0.2774	0.5223		27.8	0.0862	0.2067	0.2703	0.2818	0.4581		27.7	0.8167	1.5275	2.1106	3.4781	3.6251
	27.8	0.094	0.0803	0.1951	0.2752	0.5219		27.9	0.0853	0.2057	0.2717	0.2823	0.4577		27.8	0.8135	1.5279	2.1084	3.476	3.6294
	27.9	0.0965	0.0812	0.1949	0.2786	0.5239		28	0.0851	0.2105	0.2711	0.2805	0.4579		27.9	0.8108	1.525	2.1072	3.4778	3.6299
	28	0.1	0.0838	0.1963	0.2811	0.5233		28.1	0.085	0.2128	0.2705	0.2807	0.4593		28	0.809	1.5228	2.1042	3.4791	3.6335
	28.1	0.0989	0.0783	0.194	0.2771	0.52		28.2	0.0829	0.2134	0.2694	0.2785	0.4593		28.1	0.8086	1.5294	2.1039	3.482	3.6394
	28.2	0.0961	0.0793	0.1934	0.2774	0.5177		28.3	0.0842	0.2095	0.2675	0.2751	0.4594		28.2	0.8083	1.5327	2.1085	3.487	3.6458
	28.3	0.096	0.0787	0.1943	0.2807	0.5186		28.4	0.082	0.2081	0.2682	0.276	0.4521		28.3	0.8115	1.5368	2.1143	3.4918	3.6523
	28.4	0.0976	0.0822	0.1956	0.2847	0.5228		28.5	0.0786	0.203	0.2616	0.2724	0.453		28.4	0.8088	1.5368	2.1124	3.4911	3.655
	28.5	0.1018	0.0812	0.1929	0.2887	0.5259		28.6	0.0767	0.1997	0.2615	0.2724	0.4506		28.5	0.8054	1.5326	2.1107	3.4925	3.6619
	28.6	0.1061	0.0786	0.1905	0.2864	0.5229		28.7	0.0774	0.1945	0.2591	0.2713	0.4455		28.6	0.7985	1.5263	2.1033	3.4891	3.6635
	28.7	0.1105	0.082	0.1878	0.2924	0.5238		28.8	0.0819	0.1937	0.256	0.2724	0.4473		28.7	0.7962	1.5218	2.103	3.486	3.6649
	28.8	0.1126	0.0819	0.1895	0.2936	0.5246		28.9	0.0834	0.1958	0.2591	0.2751	0.4465		28.8	0.7929	1.5208	2.105	3.4861	3.6673
	28.9	0.1124	0.0847	0.1884	0.2954	0.5244		29	0.0861	0.1922	0.2613	0.2769	0.4459		28.9	0.792	1.5193	2.1071	3.4921	3.6741
	29	0.1093	0.0848	0.185	0.2945	0.5265		29.1	0.0885	0.1931	0.2614	0.2778	0.4476		29	0.7937	1.52	2.1076	3.4944	3.6807
	29.1	0.1083	0.0819	0.1826	0.2876	0.5234		29.2	0.0895	0.2025	0.2628	0.2848	0.4466		29.1	0.7947	1.5236	2.1099	3.4989	3.6826
	29.2	0.1106	0.0839	0.1803	0.2875	0.5275		29.3	0.0862	0.2067	0.264	0.2849	0.4422		29.2	0.7967	1.5288	2.1101	3.5012	3.6844
	29.3	0.1078	0.0813	0.1823	0.2864	0.5316		29.4	0.0844	0.202	0.2605	0.2824	0.4413		29.3	0.7929	1.5268	2.1068	3.4977	3.6834
	29.4	0.1078	0.0821	0.1854	0.2836	0.5294		29.5	0.0847	0.2013	0.2565	0.2795	0.4393		29.4	0.7914	1.527	2.1074	3.5	3.6883
	29.5	0.1107	0.088	0.1871	0.2887	0.5345		29.6	0.0846	0.199	0.256	0.2799	0.4399		29.5	0.7896	1.5265	2.1069	3.5047	3.6893
	29.6	0.1074	0.0894	0.1845	0.2843	0.5359		29.7	0.0857	0.1957	0.257	0.2811	0.4423		29.6	0.7893	1.5266	2.106	3.5064	3.6916
	29.7	0.1021	0.0872	0.1858	0.2836	0.5329		29.8	0.0798	0.1974	0.2597	0.2832	0.4358		29.7	0.7901	1.5251	2.1078	3.5043	3.6905
	29.8	0.0998	0.0911	0.1824	0.2849	0.5353		29.9	0.0762	0.1972	0.2565	0.282	0.4358		29.8	0.791	1.5286	2.1102	3.507	3.6946
	29.9	0.1006	0.0931	0.1842	0.2862	0.5409		30	0.0767	0.2	0.2552	0.2806	0.4339		29.9	0.7886	1.5276	2.1069	3.507	3.6951
	30	0.0972	0.0926	0.181	0.2861	0.5416		30.1	0.0798	0.1993	0.254	0.2827	0.4321		30	0.7917	1.5317	2.1116	3.5166	3.7011
	30.1	0.1011	0.0932	0.1847	0.2874	0.5406		30.2	0.079	0.2025	0.2566	0.284	0.4323		30.1	0.7903	1.5317	2.1103	3.5216	3.7098
	30.2	0.1038	0.0934	0.1859	0.2905	0.5413		30.3	0.0805	0.2003	0.2561	0.2823	0.4335		30.2	0.7913	1.5321	2.1151	3.5263	3.7192
	30.3	0.1032	0.0949	0.1823	0.2937	0.5404		30.4	0.0823	0.1993	0.2577	0.284	0.4362		30.3	0.7926	1.5289	2.1147	3.5284	3.7235
	30.4	0.1008	0.0951	0.1771	0.294	0.5414		30.5	0.0834	0.2008	0.2567	0.2817	0.4368		30.4	0.7906	1.5284	2.1119	3.5271	3.7263
	30.5	0.1	0.0949	0.1775	0.2969	0.5425		30.6	0.0841	0.1998	0.259	0.2808	0.4368		30.5	0.7951	1.53	2.116	3.5282	3.7342
	30.6	0.0976	0.0981	0.1794	0.2995	0.5445		30.7	0.0821	0.1998	0.259	0.284	0.4374		30.6	0.8005	1.5333	2.1202	3.5286	3.7426
	30.7	0.1015	0.0985	0.1833	0.2992	0.5468		30.8	0.0854	0.1939	0.254	0.2807	0.444		30.7	0.8008	1.5364	2.1154	3.5302	3.7457
	30.8	0.0985	0.1014	0.185	0.2998	0.5493		30.9	0.0855	0.1977	0.2619	0.2819	0.4479		30.8	0.7966	1.5356	2.1113	3.5259	3.7439
	30.9	0.0987	0.1016	0.1842	0.2963	0.5491		31	0.0841	0.1975	0.2647	0.2834	0.4508		30.9	0.7969	1.5352	2.1065	3.5249	3.7415
	31	0.1004	0.1035	0.1847	0.2951	0.5496		31.1	0.0817	0.1976	0.2658	0.2816	0.4488		31	0.7947	1.533	2.1042	3.5234	3.7431
	31.1	0.104	0.1021	0.1851	0.3002	0.5504		31.2	0.0793	0.1951	0.2654	0.2823	0.4479		31.1	0.7945	1.5351	2.0998	3.5265	3.7427
	31.2	0.1025	0.107	0.1869	0.3031	0.5556		31.3	0.0798	0.1967	0.2614	0.2797	0.4492		31.2	0.7949	1.5334	2.0975	3.5307	3.748
	31.3	0.1037	0.111	0.182	0.3047	0.5576		31.4	0.0829	0.196	0.2646	0.282	0.4498		31.3	0.7945	1.5293	2.0984	3.5303	3.7523
	31.4	0.1051	0.107	0.1774	0.3033	0.5575		31.5	0.0844	0.1947	0.2648	0.2786	0.4489		31.4	0.7925	1.5276	2.0978	3.5289	3.7496
	31.5	0.1083	0.108	0.1752	0.3041	0.5564		31.6	0.0848	0.1939	0.2655	0.2798	0.4475		31.5	0.7958	1.53	2.1036	3.5334	3.7543
	31.6	0.1128	0.1108	0.1768	0.3038	0.56		31.7	0.0854	0.1959	0.2665	0.2801	0.4443		31.6	0.7951	1.5318	2.1028	3.5363	3.758
	31.7	0.1171	0.1147	0.1804	0.3073	0.5617		31.8	0.0875	0.1952	0.2666	0.2795	0.446		31.7	0.793	1.5317	2.1039	3.5414	3.7636
	31.8	0.1156	0.117	0.1811	0.3099	0.5652		31.9	0.0892	0.1996	0.2678	0.2806	0.4456		31.8	0.7934	1.5373	2.1063	3.545	3.7691
	31.9	0.1166	0.1222	0.1804	0.3059	0.5661		32	0.0881	0.1965	0.2655	0.2776	0.4442		31.9	0.79	1.5385	2.1066	3.5469	3.7704
	32	0.1168	0.1204	0.1811	0.3032	0.5665		32.1	0.0885	0.1929	0.2652	0.2785	0.4452		32	0.7876	1.5408	2.1036	3.5484	3.7702
	32.1	0.1172	0.1205	0.1811	0.2997	0.5676		32.2	0.0861	0.1907	0.2638	0.2773	0.4429		32.1	0.7894	1.5397	2.1041	3.5475	3.7712
	32.2	0.1153	0.1211	0.1817	0.2992	0.5674		32.3	0.0896	0.1934	0.2639	0.2788	0.4452		32.2	0.7892	1.538	2.1012	3.5499	3.7753
	32.3	0.114	0.1237	0.1817	0.2958	0.5681		32.4	0.088	0.1994	0.2673	0.2809	0.4505		32.3	0.785	1.5369	2.0984	3.5451	3.7762
	32.4	0.1118	0.1239	0.1788	0.2912	0.564		32.5	0.0912	0.2	0.2697	0.2853	0.4487		32.4	0.7836	1.5344	2.0938	3.5461	3.7722
	32.5	0.1146	0.1258	0.1808	0.2928	0.5629		32.6	0.0919	0.2025	0.2751	0.2866	0.4472		32.5	0.7894	1.5413	2.095	3.5524	3.7786
	32.6	0.1151	0.1249	0.1793	0.2929	0.5647		32.7	0.0922	0.201	0.2734	0.2876	0.4491		32.6	0.7907	1.543	2.0952	3.5529	3.7811
	32.7	0.1159	0.1224	0.182	0.2952	0.5652		32.8	0.089	0.2017	0.2718	0.2906	0.4504		32.7	0.7886	1.5435	2.0972	3.5527	3.7822
	32.8	0.1107	0.1215	0.1814	0.2928	0.5642		32.9	0.0902	0.1978	0.2679	0.2896	0.4536		32.8	0.7879	1.5377	2.0993	3.5532	3.7847
	32.9	0.1121	0.1246	0.1887	0.2933	0.5697		33	0.0967	0.1997	0.2744	0.2945	0.4587		32.9	0.7917	1.5389	2.102	3.5525	3.7913
	33	0.1158	0.1291	0.186	0.295	0.5705		33.1	0.0992	0.2001	0.2822	0.299	0.461		33	0.793	1.5396	2.1032	3.5551	3.7977
	33.1	0.1209	0.1324	0.1916	0.3025	0.569		33.2	0.1045	0.2028	0.285	0.3017	0.4668		33.1	0.7901	1.5401	2.1026	3.5567	3.8015
	33.2	0.1254	0.1344	0.1946	0.3072	0.5712		33.3	0.1019	0.2055	0.2875	0.3058	0.4637		33.2	0.79	1.5439	2.101	3.5572	3.8015
	33.3	0.1259	0.1298	0.1955	0.3103	0.5699		33.4	0.0979	0.2082	0.2831	0.3056	0.458		33.3	0.7883	1.5463	2.101	3.5564	3.803
	33.4	0.1292	0.1308	0.1945	0.3118	0.5712		33.5	0.0993	0.2079	0.279	0.3007	0.4584		33.4	0.7892	1.5434	2.1023	3.5558	3.8054
	33.5	0.1273	0.1303	0.1967	0.3116	0.5702		33.6	0.1037	0.2126	0.2818	0.3034	0.4634		33.5	0.7905	1.545	2.1061	3.5578	3.8095
	33.6	0.1258	0.1286	0.1955	0.311	0.5686		33.7	0.1044	0.2163	0.2848	0.3085	0.4667		33.6	0.7956	1.5476	2.1129	3.5585	3.8169
	33.7	0.124	0.1293	0.1963	0.3104	0.569		33.8	0.1016	0.2159	0.2867	0.3081	0.4626		33.7	0.7973	1.5505	2.1134	3.5582	3.8201
	33.8	0.1194	0.1263	0.1952	0.3085	0.5683		33.9	0.1025	0.2132	0.2847	0.3046	0.4614		33.8	0.7955	1.5507	2.1143	3.56	3.8257
	33.9	0.1204	0.1281	0.195	0.3088	0.5676		34	0.1068	0.2147	0.2836	0.3033	0.4607		33.9	0.7967	1.5529	2.1185	3.5647	3.8275
	34	0.122	0.1356	0.1983	0.3132	0.5688		34.1	0.1058	0.2127	0.2853	0.3024	0.4592		34	0.8002	1.5543	2.1189	3.5647	3.8322
	34.1	0.1142	0.1309	0.194	0.3076	0.5653		34.2	0.1061	0.2072	0.2853	0.2995	0.4594		34.1	0.7997	1.5563	2.117	3.5615	3.8346
	34.2	0.1121	0.1347	0.1967	0.3104	0.5657		34.3	0.1048	0.209	0.2876	0.3061	0.4575		34.2	0.8007	1.5509	2.118	3.5634	3.8369
	34.3	0.1124	0.1379	0.2021	0.3114	0.5694		34.4	0.1086	0.2121	0.2884	0.31	0.4608		34.3	0.8017	1.5542	2.1176	3.5633	3.8391
	34.4	0.1121	0.1373	0.2032	0.3082	0.5658		34.5	0.1101	0.2174	0.292	0.3139	0.465		34.4	0.8023	1.557	2.1156	3.568	3.8472
	34.5	0.1118	0.1391	0.2064	0.306	0.5665		34.6	0.1176	0.2186	0.2943	0.3159	0.4674		34.5	0.8022	1.5576	2.1194	3.5747	3.8536
	34.6	0.1134	0.1408	0.2081	0.3045	0.5668		34.7	0.1205	0.2225	0.299	0.3205	0.4689		34.6	0.8046	1.5613	2.1228	3.5738	3.8558
	34.7	0.1118	0.1404	0.2105	0.307	0.5673		34.8	0.122	0.2239	0.3006	0.3224	0.4721		34.7	0.8079	1.567	2.1222	3.5764	3.8604
	34.8	0.1082	0.1372	0.2114	0.3005	0.567		34.9	0.1201	0.2273	0.3027	0.3261	0.4667		34.8	0.8108	1.5735	2.1244	3.5804	3.8647
	34.9	0.1079	0.1364	0.2096	0.2996	0.5644		35	0.1182	0.2231	0.2968	0.3235	0.4662		34.9	0.8109	1.573	2.1216	3.5806	3.8674
	35	0.1064	0.1352	0.2146	0.2999	0.5651		35.1	0.1161	0.226	0.2943	0.325	0.4664		35	0.8136	1.5769	2.1224	3.5817	3.8685
	35.1	0.109	0.1347	0.215	0.3005	0.564		35.2	0.1127	0.2272	0.2948	0.3224	0.461		35.1	0.8177	1.5808	2.1266	3.5894	3.8744
	35.2	0.1119	0.1379	0.2159	0.3061	0.567		35.3	0.1166	0.2205	0.2908	0.3186	0.4639		35.2	0.8209	1.5828	2.1255	3.5922	3.8839
	35.3	0.1083	0.1337	0.2164	0.3049	0.5639		35.4	0.121	0.2186	0.2927	0.3211	0.4676		35.3	0.821	1.5841	2.1252	3.5945	3.8928
	35.4	0.1126	0.1348	0.2169	0.3033	0.5603		35.5	0.1232	0.2246	0.2957	0.3231	0.4689		35.4	0.8231	1.5853	2.1275	3.6006	3.9018
	35.5	0.1125	0.1358	0.2152	0.3066	0.564		35.6	0.1228	0.2233	0.2979	0.3251	0.4707		35.5	0.8258	1.5809	2.129	3.6029	3.9002
	35.6	0.1098	0.1314	0.2144	0.306	0.5639		35.7	0.1248	0.2261	0.2974	0.3298	0.473		35.6	0.8279	1.5839	2.1326	3.6065	3.9035
	35.7	0.116	0.1322	0.2195	0.3136	0.5639		35.8	0.1234	0.2294	0.2991	0.3324	0.4737		35.7	0.8265	1.5827	2.132	3.6031	3.9022
	35.8	0.1232	0.1352	0.2224	0.3169	0.567		35.9	0.1304	0.2294	0.2997	0.3321	0.478		35.8	0.8244	1.5831	2.1287	3.6058	3.9039
	35.9	0.1212	0.1295	0.2233	0.3143	0.5646		36	0.1331	0.2314	0.3041	0.3329	0.4774		35.9	0.8261	1.5829	2.1287	3.6091	3.9067
	36	0.1254	0.1298	0.2235	0.3167	0.5615		36.1	0.1372	0.2266	0.3061	0.3343	0.4815		36	0.8279	1.5883	2.1313	3.6135	3.9132
	36.1	0.1318	0.1319	0.2315	0.3198	0.5642		36.2	0.1395	0.2301	0.3097	0.3385	0.4835		36.1	0.8211	1.587	2.1267	3.6103	3.9094
	36.2	0.1287	0.1301	0.229	0.3174	0.5632		36.3	0.1424	0.2296	0.3107	0.3413	0.4858		36.2	0.8253	1.5898	2.1306	3.6107	3.9083
	36.3	0.1265	0.1296	0.2281	0.3179	0.5644		36.4	0.1445	0.2316	0.3135	0.345	0.489		36.3	0.8251	1.5887	2.1305	3.6095	3.9059
	36.4	0.1244	0.1305	0.2292	0.3168	0.5671		36.5	0.1458	0.2355	0.3166	0.3476	0.49		36.4	0.8246	1.5897	2.1298	3.6116	3.9074
	36.5	0.1271	0.1313	0.2319	0.3156	0.5659		36.6	0.1456	0.2339	0.319	0.3501	0.4901		36.5	0.8263	1.593	2.1327	3.6142	3.9107
	36.6	0.1267	0.1305	0.2323	0.3109	0.5635		36.7	0.1488	0.2339	0.3176	0.351	0.4897		36.6	0.8253	1.5949	2.1314	3.6176	3.9118
	36.7	0.1268	0.1297	0.2316	0.3086	0.5619		36.8	0.1535	0.2379	0.3168	0.3503	0.4928		36.7	0.8203	1.5964	2.1259	3.6173	3.9087
	36.8	0.1237	0.1323	0.2295	0.3075	0.5602		36.9	0.1534	0.247	0.3197	0.3571	0.488		36.8	0.8175	1.5945	2.1239	3.614	3.9114
	36.9	0.1257	0.1294	0.2321	0.3078	0.5594		37	0.1516	0.2441	0.3176	0.3553	0.4851		36.9	0.8183	1.5967	2.129	3.6217	3.9216
	37	0.129	0.1261	0.2334	0.3119	0.5612		37.1	0.1506	0.2412	0.3148	0.3541	0.4823		37	0.8176	1.5973	2.1309	3.6268	3.9258
	37.1	0.1337	0.1279	0.2351	0.3176	0.56		37.2	0.1512	0.2377	0.3143	0.3566	0.4838		37.1	0.8209	1.6021	2.1329	3.6326	3.9288
	37.2	0.1335	0.1312	0.2345	0.3145	0.5587		37.3	0.1574	0.238	0.3165	0.3554	0.4871		37.2	0.8211	1.5997	2.1361	3.6333	3.9282
	37.3	0.1298	0.1255	0.231	0.3113	0.552		37.4	0.1621	0.2372	0.3215	0.3552	0.4881		37.3	0.8196	1.5976	2.1334	3.6293	3.9267
	37.4	0.1258	0.1201	0.2291	0.3086	0.5448		37.5	0.1612	0.2383	0.3211	0.3581	0.4908		37.4	0.819	1.5988	2.1296	3.6288	3.9285
	37.5	0.1234	0.1217	0.2286	0.3065	0.5429		37.6	0.1635	0.2411	0.326	0.3595	0.494		37.5	0.8216	1.5988	2.1315	3.6282	3.9301
	37.6	0.1178	0.122	0.2284	0.3067	0.5468		37.7	0.1627	0.2436	0.3287	0.3569	0.4938		37.6	0.8236	1.5999	2.1323	3.6329	3.937
	37.7	0.1134	0.119	0.2262	0.3031	0.5431		37.8	0.161	0.244	0.3309	0.3595	0.4934		37.7	0.8252	1.601	2.1362	3.6343	3.9438
	37.8	0.1098	0.1181	0.2256	0.2991	0.544		37.9	0.1568	0.2444	0.3296	0.36	0.4917		37.8	0.8277	1.6018	2.1378	3.6337	3.9429
	37.9	0.1109	0.1142	0.2244	0.2937	0.5405		38	0.1539	0.2433	0.3285	0.357	0.4898		37.9	0.8283	1.6022	2.1377	3.6323	3.945
	38	0.1063	0.1092	0.2195	0.2935	0.5376		38.1	0.1562	0.2406	0.3277	0.3563	0.4903		38	0.8302	1.6013	2.1383	3.6319	3.946
	38.1	0.1035	0.1094	0.2167	0.292	0.5342		38.2	0.1589	0.2434	0.3266	0.3536	0.4882		38.1	0.8325	1.6015	2.1409	3.632	3.9487
	38.2	0.1053	0.1139	0.2185	0.2956	0.535		38.3	0.1581	0.2409	0.3243	0.356	0.4899		38.2	0.8317	1.605	2.1447	3.6342	3.9528
	38.3	0.1056	0.1138	0.2213	0.2988	0.5351		38.4	0.1554	0.2422	0.3241	0.3543	0.488		38.3	0.8328	1.6093	2.1496	3.6337	3.9564
	38.4	0.1023	0.1104	0.2223	0.2972	0.533		38.5	0.1596	0.2364	0.3209	0.3539	0.4873		38.4	0.8375	1.6107	2.148	3.636	3.9592
	38.5	0.1035	0.1097	0.2261	0.297	0.5308		38.6	0.1621	0.2398	0.322	0.3562	0.4915		38.5	0.8431	1.615	2.1512	3.641	3.9725
	38.6	0.1015	0.1113	0.2231	0.2962	0.5331		38.7	0.1633	0.2405	0.3207	0.3581	0.4895		38.6	0.8402	1.6128	2.1518	3.6396	3.9747
	38.7	0.1014	0.1137	0.2271	0.2965	0.5331		38.8	0.1638	0.2367	0.3203	0.3567	0.4906		38.7	0.8425	1.6092	2.1567	3.6401	3.9789
	38.8	0.0993	0.1108	0.2251	0.2937	0.5287		38.9	0.1613	0.2376	0.3229	0.3572	0.4893		38.8	0.8453	1.6112	2.158	3.6436	3.9816
	38.9	0.1017	0.1058	0.2243	0.2947	0.528		39	0.1558	0.2412	0.3231	0.3607	0.4837		38.9	0.8448	1.6182	2.1543	3.6476	3.984
	39	0.1014	0.1045	0.2187	0.2962	0.5266		39.1	0.1525	0.2383	0.3193	0.3568	0.4819		39	0.8461	1.6256	2.1533	3.6515	3.9857
	39.1	0.1029	0.1071	0.2254	0.3006	0.5305		39.2	0.1512	0.2355	0.3145	0.3549	0.4795		39.1	0.8433	1.623	2.1509	3.6511	3.9859
	39.2	0.1049	0.109	0.2274	0.2979	0.5341		39.3	0.1476	0.2344	0.3128	0.3543	0.4739		39.2	0.8456	1.6238	2.1531	3.6525	3.9879
	39.3	0.1023	0.1091	0.2237	0.2951	0.5314		39.4	0.1453	0.2314	0.3115	0.3499	0.4725		39.3	0.8477	1.6228	2.1578	3.6561	3.9931
	39.4	0.0977	0.1126	0.2233	0.2951	0.5331		39.5	0.1465	0.2234	0.3076	0.3468	0.4772		39.4	0.8452	1.6215	2.1593	3.6553	3.9966
	39.5	0.094	0.1115	0.2219	0.2926	0.5338		39.6	0.149	0.2255	0.3129	0.3521	0.4824		39.5	0.8471	1.6244	2.1598	3.657	4.0025
	39.6	0.0964	0.1138	0.2212	0.2927	0.5359		39.7	0.1499	0.2261	0.3116	0.3511	0.4808		39.6	0.8449	1.6246	2.1563	3.6561	4.0035
	39.7	0.0987	0.1143	0.2249	0.2921	0.5354		39.8	0.1489	0.2275	0.3106	0.3493	0.4819		39.7	0.8404	1.6205	2.1512	3.6532	4
	39.8	0.0968	0.1094	0.2226	0.2901	0.53		39.9	0.1474	0.2244	0.308	0.3477	0.4816		39.8	0.8341	1.6185	2.1474	3.6509	3.9983
	39.9	0.0999	0.1109	0.2201	0.2899	0.5303		40	0.1446	0.2229	0.3107	0.3483	0.4785		39.9	0.8362	1.6221	2.1484	3.6512	4.0002
	40	0.1007	0.1138	0.2209	0.2943	0.5315		40.1	0.143	0.2213	0.309	0.3468	0.4784		40	0.8375	1.6213	2.1446	3.6516	4.0018
	40.1	0.0987	0.109	0.2201	0.2907	0.5295		40.2	0.1447	0.2236	0.3063	0.3471	0.4775		40.1	0.8366	1.6222	2.1464	3.6511	4.0034
	40.2	0.1048	0.1154	0.2241	0.296	0.5338		40.3	0.1459	0.2284	0.3048	0.3486	0.4801		40.2	0.8357	1.6216	2.1485	3.6536	4.0032
	40.3	0.1066	0.1162	0.2225	0.2956	0.5355		40.4	0.1454	0.2294	0.3088	0.3464	0.4792		40.3	0.8372	1.6257	2.1492	3.6531	4.0064
	40.4	0.1099	0.1139	0.2218	0.2966	0.5334		40.5	0.1414	0.2281	0.309	0.3444	0.4785		40.4	0.8385	1.6224	2.1473	3.6538	4.0073
	40.5	0.1087	0.1123	0.2174	0.2961	0.5315		40.6	0.1412	0.2239	0.3017	0.342	0.4775		40.5	0.8402	1.6239	2.1494	3.6537	4.0092
	40.6	0.1086	0.1115	0.2186	0.2958	0.5289		40.7	0.1361	0.2252	0.3003	0.3429	0.4749		40.6	0.8438	1.6231	2.1453	3.6516	4.01
	40.7	0.1037	0.11	0.2181	0.2959	0.5264		40.8	0.1339	0.2219	0.2977	0.3373	0.4754		40.7	0.8426	1.6233	2.1424	3.6574	4.0134
	40.8	0.1051	0.1144	0.2194	0.2965	0.5284		40.9	0.1297	0.2226	0.2986	0.3395	0.4731		40.8	0.8443	1.6269	2.1497	3.666	4.0179
	40.9	0.1069	0.1175	0.2242	0.2975	0.5268		41	0.1281	0.217	0.2938	0.334	0.4735		40.9	0.8465	1.6271	2.1498	3.6724	4.0191
	41	0.1073	0.1184	0.2238	0.2994	0.5265		41.1	0.1261	0.2183	0.2964	0.3336	0.4734		41	0.8514	1.6288	2.152	3.6758	4.0221
	41.1	0.1073	0.1197	0.2167	0.298	0.5232		41.2	0.1292	0.2181	0.2982	0.3328	0.4734		41.1	0.8499	1.6269	2.1469	3.6745	4.0259
	41.2	0.106	0.1214	0.2159	0.2958	0.5196		41.3	0.1298	0.2176	0.3013	0.3373	0.4781		41.2	0.8427	1.6175	2.1383	3.6676	4.0194
	41.3	0.1059	0.1216	0.2187	0.295	0.5184		41.4	0.1259	0.2193	0.3061	0.3373	0.4791		41.3	0.8416	1.6158	2.1396	3.6663	4.0168
	41.4	0.1055	0.125	0.2166	0.2953	0.5174		41.5	0.1264	0.2195	0.3054	0.3355	0.4782		41.4	0.8404	1.6174	2.1405	3.6691	4.017
	41.5	0.0991	0.1238	0.215	0.2952	0.5143		41.6	0.1256	0.2181	0.303	0.3339	0.4776		41.5	0.8417	1.6166	2.1404	3.6742	4.0147
	41.6	0.0959	0.1227	0.2154	0.2945	0.507		41.7	0.1235	0.2182	0.3032	0.3345	0.471		41.6	0.8418	1.6207	2.1432	3.6797	4.0215
	41.7	0.0955	0.1241	0.2171	0.2939	0.5047		41.8	0.1186	0.216	0.3002	0.3257	0.4653		41.7	0.84	1.6188	2.1409	3.6796	4.0249
	41.8	0.0913	0.1233	0.2133	0.2923	0.5035		41.9	0.1172	0.2162	0.2999	0.321	0.465		41.8	0.8395	1.6197	2.1421	3.6805	4.0289
	41.9	0.0886	0.1237	0.211	0.2928	0.5049		42	0.113	0.2135	0.2978	0.3181	0.4637		41.9	0.8422	1.623	2.1476	3.6794	4.035
	42	0.0926	0.1305	0.2162	0.2962	0.5062		42.1	0.1115	0.2105	0.2928	0.3134	0.4644		42	0.8435	1.6239	2.1494	3.6817	4.0396
	42.1	0.087	0.1275	0.2154	0.2943	0.5059		42.2	0.1078	0.2132	0.2898	0.3121	0.4634		42.1	0.8403	1.6177	2.1471	3.6775	4.0343
	42.2	0.084	0.126	0.215	0.2963	0.5046		42.3	0.1065	0.2147	0.2915	0.3087	0.4636		42.2	0.8455	1.6199	2.152	3.68	4.0444
	42.3	0.0863	0.1302	0.2209	0.3028	0.5047		42.4	0.1088	0.2123	0.2896	0.3057	0.4649		42.3	0.846	1.6196	2.149	3.6794	4.047
	42.4	0.0898	0.1317	0.2187	0.3028	0.5		42.5	0.1059	0.2143	0.2893	0.3089	0.4627		42.4	0.8438	1.6197	2.1453	3.6785	4.0487
	42.5	0.09	0.1293	0.221	0.3027	0.496		42.6	0.105	0.211	0.288	0.3077	0.4635		42.5	0.8473	1.623	2.1505	3.681	4.0528
	42.6	0.0917	0.1285	0.2216	0.3067	0.4979		42.7	0.1053	0.2151	0.2893	0.3072	0.4649		42.6	0.8486	1.6225	2.1486	3.6785	4.0547
	42.7	0.0947	0.1339	0.2214	0.3136	0.5015		42.8	0.1038	0.2178	0.2921	0.3062	0.4659		42.7	0.8482	1.6225	2.147	3.6755	4.0576
	42.8	0.0915	0.1351	0.2216	0.317	0.5041		42.9	0.0987	0.2147	0.2915	0.3064	0.464		42.8	0.8498	1.6235	2.1514	3.6765	4.063
	42.9	0.0915	0.1307	0.2235	0.3213	0.5028		43	0.0949	0.2105	0.2907	0.3018	0.4606		42.9	0.8524	1.6268	2.156	3.6815	4.0646
	43	0.0922	0.1301	0.222	0.3205	0.4995		43.1	0.0969	0.2086	0.2898	0.2995	0.4621		43	0.8541	1.6251	2.1526	3.6813	4.0611
	43.1	0.0883	0.13	0.2187	0.3219	0.4948		43.2	0.0985	0.2136	0.2919	0.301	0.4655		43.1	0.8547	1.6254	2.1525	3.6788	4.061
	43.2	0.0851	0.1313	0.2192	0.3209	0.4944		43.3	0.0985	0.2177	0.2904	0.3005	0.4652		43.2	0.8543	1.6225	2.154	3.6781	4.0624
	43.3	0.0799	0.1252	0.2183	0.3206	0.4916		43.4	0.0937	0.2187	0.2884	0.2996	0.4638		43.3	0.8572	1.6281	2.1533	3.6805	4.07
	43.4	0.0813	0.1257	0.2187	0.3217	0.4932		43.5	0.093	0.2195	0.283	0.2999	0.4653		43.4	0.8623	1.635	2.1541	3.6838	4.0753
	43.5	0.0818	0.1294	0.2185	0.3229	0.4969		43.6	0.0959	0.2222	0.2825	0.2977	0.4673		43.5	0.8646	1.6379	2.1614	3.6882	4.0788
	43.6	0.0807	0.1288	0.2206	0.3228	0.4953		43.7	0.0987	0.2218	0.2804	0.2993	0.4665		43.6	0.8641	1.6407	2.159	3.6903	4.0795
	43.7	0.0825	0.1265	0.2224	0.3207	0.489		43.8	0.0983	0.2245	0.2821	0.3009	0.4683		43.7	0.8658	1.6425	2.1578	3.6871	4.0797
	43.8	0.0827	0.1269	0.2237	0.3248	0.4873		43.9	0.1021	0.2255	0.2811	0.302	0.4711		43.8	0.867	1.642	2.158	3.6893	4.0823
	43.9	0.086	0.1286	0.2258	0.3295	0.488		44	0.1036	0.2265	0.283	0.3055	0.4735		43.9	0.8687	1.6442	2.1603	3.6935	4.0866
	44	0.0883	0.1362	0.2294	0.3363	0.4915		44.1	0.1043	0.2284	0.286	0.3064	0.4734		44	0.868	1.6423	2.1624	3.6962	4.0895
	44.1	0.09	0.137	0.2288	0.3394	0.4881		44.2	0.1021	0.2324	0.2857	0.3084	0.4734		44.1	0.8689	1.6444	2.1605	3.6963	4.0956
	44.2	0.0896	0.1327	0.2267	0.3363	0.4859		44.3	0.1011	0.2329	0.2841	0.3086	0.4731		44.2	0.8739	1.6491	2.1642	3.6988	4.1026
	44.3	0.0866	0.1279	0.2287	0.3341	0.4831		44.4	0.1028	0.2351	0.2844	0.3071	0.4732		44.3	0.8784	1.6492	2.1654	3.7005	4.1091
	44.4	0.0854	0.1274	0.225	0.3307	0.4818		44.5	0.1026	0.2336	0.2857	0.3098	0.4705		44.4	0.8773	1.6477	2.164	3.6997	4.1111
	44.5	0.0867	0.1279	0.2228	0.3315	0.4793		44.6	0.0989	0.2342	0.2854	0.3091	0.4665		44.5	0.8782	1.647	2.1636	3.702	4.1116
	44.6	0.0836	0.1302	0.2211	0.3308	0.48		44.7	0.0971	0.2281	0.2803	0.3018	0.4638		44.6	0.8778	1.6479	2.1658	3.7012	4.11
	44.7	0.0825	0.1264	0.2212	0.3319	0.4755		44.8	0.0988	0.2263	0.28	0.3005	0.467		44.7	0.8799	1.6496	2.1662	3.7048	4.1094
	44.8	0.0823	0.1281	0.2233	0.3342	0.4774		44.9	0.0986	0.2361	0.2806	0.3019	0.4638		44.8	0.8798	1.6512	2.1599	3.7054	4.109
	44.9	0.0845	0.1316	0.2219	0.3361	0.4811		45	0.1021	0.2361	0.2772	0.3007	0.4635		44.9	0.881	1.6495	2.1624	3.7088	4.1125
	45	0.0816	0.1326	0.218	0.3358	0.4785		45.1	0.1064	0.2358	0.2782	0.2989	0.4636		45	0.88	1.6481	2.1647	3.7088	4.1144
	45.1	0.0796	0.1331	0.2209	0.3334	0.4765		45.2	0.1062	0.2387	0.278	0.3003	0.4649		45.1	0.8789	1.6467	2.1691	3.7099	4.1152
	45.2	0.0758	0.1284	0.2172	0.3268	0.4719		45.3	0.1076	0.243	0.277	0.3019	0.4682		45.2	0.8825	1.6515	2.1754	3.7177	4.1168
	45.3	0.0724	0.1256	0.214	0.328	0.4702		45.4	0.1092	0.2466	0.2785	0.3046	0.4714		45.3	0.8838	1.6547	2.1773	3.7208	4.1202
	45.4	0.0755	0.1252	0.2163	0.3326	0.4709		45.5	0.1138	0.2526	0.2805	0.3056	0.4768		45.4	0.8816	1.6538	2.1747	3.719	4.1203
	45.5	0.0807	0.1224	0.2196	0.3302	0.469		45.6	0.1158	0.2598	0.2845	0.3095	0.4746		45.5	0.8831	1.6552	2.1735	3.7217	4.1222
	45.6	0.0838	0.1256	0.2257	0.3331	0.4693		45.7	0.1107	0.2608	0.2853	0.3074	0.4684		45.6	0.882	1.6595	2.1773	3.7266	4.1254
	45.7	0.084	0.1284	0.229	0.3358	0.4691		45.8	0.1071	0.2563	0.2837	0.305	0.4683		45.7	0.885	1.6595	2.1763	3.7272	4.1256
	45.8	0.083	0.1339	0.2275	0.339	0.4704		45.9	0.1085	0.2516	0.2814	0.3043	0.4656		45.8	0.8874	1.6592	2.1734	3.7287	4.128
	45.9	0.0835	0.1369	0.227	0.3411	0.4708		46	0.1064	0.2531	0.282	0.3061	0.4665		45.9	0.8929	1.6595	2.1719	3.7277	4.1283
	46	0.0851	0.1395	0.236	0.3473	0.4723		46.1	0.1065	0.2524	0.279	0.3069	0.47		46	0.8941	1.6606	2.1732	3.7284	4.1291
	46.1	0.0872	0.1377	0.2369	0.3474	0.471		46.2	0.1077	0.2523	0.2791	0.3099	0.4743		46.1	0.8922	1.661	2.1765	3.7268	4.1324
	46.2	0.0901	0.1402	0.2366	0.3508	0.4702		46.3	0.1098	0.2521	0.2843	0.312	0.4758		46.2	0.8908	1.6605	2.1732	3.7258	4.138
	46.3	0.0862	0.1385	0.237	0.3497	0.4652		46.4	0.1079	0.2529	0.284	0.3117	0.4721		46.3	0.8931	1.6597	2.1708	3.7224	4.1353
	46.4	0.089	0.1419	0.2391	0.3519	0.4632		46.5	0.106	0.2522	0.2783	0.3079	0.4739		46.4	0.8935	1.6609	2.17	3.722	4.1335
	46.5	0.0896	0.1474	0.2387	0.3547	0.4654		46.6	0.1075	0.2545	0.278	0.3062	0.474		46.5	0.8898	1.6588	2.1686	3.7228	4.1342
	46.6	0.0872	0.1447	0.2378	0.3554	0.4649		46.7	0.1081	0.2538	0.2797	0.3039	0.4752		46.6	0.8869	1.6583	2.1712	3.7232	4.1344
	46.7	0.0882	0.1418	0.2363	0.3575	0.4618		46.8	0.112	0.253	0.2824	0.3024	0.4782		46.7	0.8896	1.664	2.1808	3.7291	4.1404
	46.8	0.0894	0.1399	0.2364	0.3592	0.4592		46.9	0.1161	0.2549	0.285	0.304	0.4793		46.8	0.8925	1.6655	2.1841	3.7274	4.1417
	46.9	0.0861	0.1347	0.2339	0.3568	0.4559		47	0.1209	0.2559	0.2838	0.2998	0.4846		46.9	0.8931	1.6617	2.1833	3.7202	4.1405
	47	0.0837	0.1338	0.228	0.3549	0.4521		47.1	0.1224	0.2624	0.2903	0.3034	0.4889		47	0.8905	1.659	2.1825	3.7175	4.1448
	47.1	0.0804	0.1346	0.2297	0.3548	0.4534		47.2	0.1243	0.2657	0.2904	0.3081	0.4897		47.1	0.8912	1.6594	2.1824	3.7166	4.1476
	47.2	0.0801	0.1349	0.2329	0.3523	0.4509		47.3	0.1229	0.2649	0.2883	0.3121	0.4885		47.2	0.8937	1.6622	2.1894	3.7219	4.1496
	47.3	0.0783	0.1327	0.2319	0.3512	0.4516		47.4	0.1264	0.2625	0.2838	0.3091	0.488		47.3	0.8983	1.6669	2.1943	3.7271	4.1574
	47.4	0.0768	0.1321	0.2286	0.3512	0.4522		47.5	0.1261	0.2649	0.2823	0.3121	0.4842		47.4	0.9026	1.6731	2.1992	3.7316	4.163
	47.5	0.0774	0.1292	0.2318	0.3548	0.4529		47.6	0.1256	0.2633	0.2783	0.3092	0.483		47.5	0.901	1.6716	2.2023	3.7306	4.1631
	47.6	0.0814	0.1288	0.2324	0.3577	0.4566		47.7	0.1273	0.2642	0.2784	0.3088	0.4833		47.6	0.8997	1.6705	2.2023	3.7261	4.1631
	47.7	0.086	0.1259	0.2316	0.361	0.4598		47.8	0.1263	0.2655	0.2761	0.3057	0.4868		47.7	0.9009	1.6697	2.2039	3.7247	4.1653
	47.8	0.0864	0.1271	0.2286	0.3629	0.4584		47.9	0.1284	0.2642	0.2774	0.3072	0.4872		47.8	0.9035	1.6692	2.2034	3.7261	4.1688
	47.9	0.0856	0.1272	0.23	0.3635	0.457		48	0.1324	0.2591	0.2751	0.3098	0.4868		47.9	0.9062	1.6692	2.2036	3.7333	4.1708
	48	0.0851	0.1259	0.2285	0.3627	0.4543		48.1	0.1343	0.2605	0.2764	0.3104	0.4878		48	0.9073	1.6678	2.1987	3.7357	4.1711
	48.1	0.0834	0.124	0.2275	0.364	0.4541		48.2	0.1327	0.262	0.2803	0.3117	0.4825		48.1	0.9061	1.6669	2.1988	3.7337	4.1715
	48.2	0.0852	0.1243	0.2251	0.3628	0.4523		48.3	0.1335	0.2581	0.2823	0.3121	0.4791		48.2	0.9103	1.6715	2.2021	3.7402	4.1797
	48.3	0.0819	0.1255	0.2211	0.3589	0.4528		48.4	0.1325	0.2554	0.2793	0.3086	0.4728		48.3	0.9119	1.6727	2.2024	3.7478	4.1813
	48.4	0.0829	0.1256	0.2186	0.3562	0.4532		48.5	0.1321	0.2538	0.2783	0.3074	0.4732		48.4	0.9121	1.6742	2.2046	3.7501	4.1863
	48.5	0.0817	0.1257	0.2229	0.3543	0.4551		48.6	0.1325	0.2538	0.2801	0.3018	0.4725		48.5	0.9126	1.6738	2.2042	3.7489	4.1883
	48.6	0.0832	0.1293	0.2272	0.3582	0.4612		48.7	0.1328	0.2539	0.2785	0.2987	0.4678		48.6	0.9101	1.6726	2.2015	3.7468	4.1871
	48.7	0.0797	0.132	0.2303	0.3602	0.4624		48.8	0.1305	0.2505	0.2754	0.2945	0.4638		48.7	0.9073	1.6707	2.2045	3.7474	4.1867
	48.8	0.0809	0.1304	0.2332	0.3612	0.462		48.9	0.1302	0.2454	0.2708	0.2921	0.4647		48.8	0.9085	1.6676	2.2058	3.7486	4.1871
	48.9	0.0863	0.1309	0.2332	0.3584	0.4629		49	0.1322	0.2473	0.2733	0.2916	0.4642		48.9	0.9103	1.6671	2.2058	3.7513	4.1898
	49	0.0842	0.1341	0.2311	0.3551	0.4615		49.1	0.1326	0.2467	0.271	0.2929	0.4635		49	0.9135	1.6673	2.2083	3.7539	4.1939
	49.1	0.0826	0.1346	0.2324	0.3545	0.4616		49.2	0.1323	0.2434	0.2677	0.2917	0.4624		49.1	0.9157	1.6719	2.2109	3.7562	4.1963
	49.2	0.0828	0.1371	0.2338	0.3523	0.4641		49.3	0.1327	0.2418	0.2674	0.2881	0.4608		49.2	0.9182	1.6724	2.2129	3.7597	4.1993
	49.3	0.0831	0.1344	0.2345	0.3494	0.465		49.4	0.1355	0.2416	0.2669	0.2874	0.4622		49.3	0.9158	1.6717	2.2095	3.7584	4.202
	49.4	0.0818	0.132	0.2302	0.348	0.4641		49.5	0.1375	0.2434	0.2709	0.2907	0.4604		49.4	0.9115	1.6704	2.2105	3.7555	4.204
	49.5	0.0821	0.1325	0.2303	0.3468	0.4653		49.6	0.135	0.2427	0.2738	0.2933	0.4587		49.5	0.9045	1.6672	2.2134	3.7554	4.2059
	49.6	0.0823	0.1277	0.2314	0.3465	0.4672		49.7	0.1351	0.2379	0.2722	0.2933	0.4586		49.6	0.9018	1.665	2.2076	3.7527	4.2054
	49.7	0.0844	0.1278	0.2313	0.3491	0.4706		49.8	0.1311	0.2376	0.2723	0.2942	0.4577		49.7	0.9059	1.6695	2.2122	3.7592	4.2159
	49.8	0.0843	0.1276	0.2308	0.3519	0.4752		49.9	0.1308	0.2321	0.2665	0.2932	0.4532		49.8	0.9066	1.6709	2.2153	3.7656	4.2179
	49.9	0.0849	0.1274	0.2322	0.3551	0.4759		50	0.1275	0.2259	0.2612	0.2853	0.45		49.9	0.9091	1.6728	2.2185	3.7678	4.2196
	50	0.0831	0.129	0.228	0.3523	0.4737		50.1	0.1307	0.224	0.2545	0.2808	0.4496		50	0.9089	1.6723	2.2156	3.7682	4.2207
	50.1	0.0803	0.1278	0.2255	0.3516	0.4701		50.2	0.1318	0.2183	0.2538	0.2801	0.4502		50.1	0.907	1.6772	2.2152	3.7726	4.2254
	50.2	0.0821	0.1309	0.2293	0.3557	0.476		50.3	0.1302	0.2151	0.2566	0.2789	0.4492		50.2	0.9071	1.6807	2.2192	3.7791	4.2277
	50.3	0.0841	0.1324	0.2306	0.361	0.4785		50.4	0.1275	0.2121	0.2567	0.2771	0.4492		50.3	0.9069	1.6835	2.2146	3.7831	4.2279
	50.4	0.0821	0.1317	0.2267	0.3598	0.4792		50.5	0.1247	0.2113	0.2567	0.2755	0.4467		50.4	0.9086	1.6888	2.2151	3.786	4.2285
	50.5	0.0825	0.132	0.2302	0.3638	0.4811		50.6	0.1258	0.2086	0.254	0.2734	0.449		50.5	0.9101	1.6898	2.216	3.7883	4.2327
	50.6	0.0867	0.1327	0.2335	0.3673	0.4818		50.7	0.1289	0.2089	0.2562	0.273	0.4508		50.6	0.9127	1.6903	2.2176	3.787	4.2343
	50.7	0.0907	0.1306	0.2326	0.3687	0.4811		50.8	0.1323	0.2119	0.2608	0.2758	0.4518		50.7	0.9098	1.6868	2.2109	3.7832	4.2326
	50.8	0.0888	0.1305	0.2307	0.3665	0.4821		50.9	0.1312	0.2169	0.2628	0.278	0.4539		50.8	0.9085	1.6856	2.2114	3.7833	4.2354
	50.9	0.0857	0.1281	0.2283	0.3637	0.4776		51	0.133	0.2116	0.2635	0.2793	0.4537		50.9	0.91	1.6848	2.214	3.7841	4.2417
	51	0.0855	0.126	0.2311	0.3596	0.4738		51.1	0.1325	0.2136	0.2654	0.2817	0.4514		51	0.9074	1.687	2.2133	3.7787	4.2414
	51.1	0.0888	0.1307	0.2354	0.3564	0.4757		51.2	0.1314	0.2113	0.2667	0.2808	0.4507		51.1	0.9086	1.6839	2.2124	3.7742	4.2416
	51.2	0.0893	0.1327	0.2336	0.3586	0.4766		51.3	0.1316	0.2076	0.2678	0.2815	0.4496		51.2	0.9072	1.6818	2.2097	3.7749	4.2431
	51.3	0.0917	0.1346	0.2331	0.3628	0.4788		51.4	0.1308	0.2038	0.268	0.2795	0.4444		51.3	0.9071	1.6789	2.2098	3.7709	4.2448
	51.4	0.0929	0.1381	0.2355	0.3651	0.4817		51.5	0.1303	0.2022	0.2656	0.2754	0.4428		51.4	0.906	1.6799	2.2075	3.7708	4.246
	51.5	0.0896	0.1367	0.2357	0.3607	0.4797		51.6	0.1297	0.1976	0.2612	0.2726	0.4405		51.5	0.9077	1.6819	2.2113	3.7762	4.2493
	51.6	0.0861	0.1391	0.2297	0.3594	0.4809		51.7	0.1245	0.1969	0.2611	0.2692	0.4383		51.6	0.9099	1.6816	2.2135	3.7791	4.2534
	51.7	0.0869	0.1364	0.2278	0.3588	0.4804		51.8	0.1251	0.1917	0.2564	0.2678	0.4391		51.7	0.9125	1.6818	2.2158	3.7793	4.2545
	51.8	0.0883	0.1328	0.2237	0.3577	0.4776		51.9	0.1273	0.1921	0.2558	0.2647	0.4403		51.8	0.91	1.6821	2.2158	3.7822	4.2586
	51.9	0.0899	0.1287	0.2255	0.3592	0.4739		52	0.1273	0.1947	0.2585	0.2655	0.443		51.9	0.9084	1.6816	2.2184	3.7855	4.2623
	52	0.0905	0.1291	0.226	0.3583	0.4725		52.1	0.1288	0.1966	0.2599	0.2681	0.4426		52	0.9099	1.6851	2.2208	3.7886	4.2672
	52.1	0.087	0.1291	0.2229	0.355	0.4707		52.2	0.1313	0.1978	0.2605	0.2689	0.4427		52.1	0.9076	1.6832	2.2191	3.7913	4.2713
	52.2	0.0824	0.1324	0.223	0.3543	0.4734		52.3	0.1336	0.1981	0.2632	0.2658	0.4411		52.2	0.9102	1.6845	2.2205	3.7949	4.2749
	52.3	0.0821	0.1293	0.2242	0.3527	0.4766		52.4	0.1336	0.1955	0.2618	0.2667	0.446		52.3	0.9105	1.6856	2.2224	3.7967	4.2745
	52.4	0.0841	0.1277	0.2251	0.3549	0.4769		52.5	0.1363	0.1974	0.2653	0.2706	0.4491		52.4	0.9088	1.6846	2.2221	3.7998	4.2808
	52.5	0.0803	0.1245	0.2248	0.3537	0.478		52.6	0.1395	0.1962	0.2673	0.2754	0.4488		52.5	0.9089	1.6855	2.2218	3.8041	4.2857
	52.6	0.0795	0.1226	0.229	0.3547	0.4798		52.7	0.1378	0.1928	0.2638	0.2765	0.4469		52.6	0.9109	1.6924	2.2285	3.8045	4.293
	52.7	0.0833	0.1249	0.2331	0.3569	0.4816		52.8	0.138	0.1943	0.2636	0.2774	0.4456		52.7	0.9169	1.6932	2.2281	3.8026	4.2952
	52.8	0.0811	0.125	0.2318	0.3556	0.4818		52.9	0.1357	0.194	0.2631	0.2804	0.4451		52.8	0.9184	1.6937	2.2232	3.8003	4.2972
	52.9	0.0857	0.1293	0.2338	0.3563	0.4862		53	0.1302	0.1931	0.2613	0.283	0.4427		52.9	0.9183	1.6921	2.2227	3.8021	4.3007
	53	0.0879	0.129	0.233	0.3549	0.4863		53.1	0.1267	0.1922	0.2609	0.2868	0.4383		53	0.922	1.6953	2.2237	3.8099	4.3054
	53.1	0.085	0.1264	0.2311	0.3523	0.4869		53.2	0.1257	0.1876	0.2559	0.2819	0.4352		53.1	0.9239	1.7011	2.2292	3.8158	4.3108
	53.2	0.0865	0.1253	0.2273	0.3517	0.486		53.3	0.1304	0.1829	0.2572	0.2764	0.4378		53.2	0.9214	1.7015	2.2308	3.8165	4.3139
	53.3	0.088	0.1269	0.2319	0.3563	0.4883		53.4	0.1306	0.1829	0.2613	0.2722	0.4347		53.3	0.9191	1.7034	2.2282	3.8153	4.3172
	53.4	0.0891	0.1257	0.2296	0.3572	0.4872		53.5	0.1272	0.1819	0.2605	0.2724	0.4327		53.4	0.9151	1.7046	2.2266	3.8137	4.316
	53.5	0.0911	0.1261	0.2324	0.3584	0.4878		53.6	0.1275	0.1774	0.258	0.2688	0.4327		53.5	0.9098	1.7004	2.2227	3.811	4.3136
	53.6	0.0908	0.1225	0.2281	0.3533	0.4852		53.7	0.13	0.1746	0.2606	0.2685	0.433		53.6	0.9115	1.6989	2.2222	3.8094	4.3147
	53.7	0.0901	0.1249	0.2284	0.3554	0.4826		53.8	0.1319	0.1727	0.2608	0.2689	0.4346		53.7	0.9135	1.7004	2.2277	3.8111	4.3209
	53.8	0.0842	0.1289	0.2296	0.3534	0.4855		53.9	0.1333	0.175	0.2658	0.2719	0.4352		53.8	0.9129	1.7006	2.2269	3.809	4.3228
	53.9	0.0846	0.1268	0.2277	0.3518	0.4879		54	0.1352	0.1747	0.267	0.2713	0.4403		53.9	0.9137	1.7015	2.2308	3.8109	4.327
	54	0.0851	0.1257	0.2265	0.3533	0.4918		54.1	0.1336	0.1769	0.2684	0.2703	0.4401		54	0.9112	1.7036	2.2317	3.8076	4.3307
	54.1	0.0819	0.1258	0.2264	0.3514	0.4928		54.2	0.1323	0.1783	0.2687	0.273	0.4407		54.1	0.9095	1.7048	2.2355	3.8098	4.3347
	54.2	0.0826	0.1236	0.2232	0.3467	0.4911		54.3	0.1311	0.1805	0.2696	0.2778	0.447		54.2	0.9113	1.708	2.2373	3.8112	4.337
	54.3	0.0818	0.1232	0.2256	0.3462	0.4911		54.4	0.1294	0.1832	0.2705	0.2781	0.4499		54.3	0.9124	1.7088	2.2413	3.8127	4.3424
	54.4	0.0852	0.1252	0.2281	0.3522	0.4934		54.5	0.1287	0.1847	0.2724	0.2829	0.4549		54.4	0.9127	1.7097	2.2443	3.8094	4.3467
	54.5	0.0835	0.125	0.2274	0.353	0.4915		54.6	0.1247	0.1864	0.2739	0.2835	0.4515		54.5	0.9124	1.7101	2.2467	3.8067	4.3495
	54.6	0.0835	0.1258	0.2275	0.3581	0.4972		54.7	0.1258	0.1827	0.2696	0.2839	0.4544		54.6	0.912	1.7151	2.2495	3.8128	4.3538
	54.7	0.0848	0.1251	0.2275	0.3564	0.4953		54.8	0.1244	0.1825	0.2693	0.2868	0.4568		54.7	0.9118	1.7201	2.2494	3.8159	4.3546
	54.8	0.0847	0.1208	0.2236	0.3508	0.4914		54.9	0.1252	0.1815	0.2671	0.2859	0.4581		54.8	0.9111	1.7205	2.2462	3.8162	4.3551
	54.9	0.0797	0.1151	0.2182	0.3475	0.4876		55	0.1249	0.1814	0.2685	0.2874	0.4571		54.9	0.9143	1.7259	2.2516	3.8224	4.359
	55	0.0795	0.1149	0.2206	0.353	0.489		55.1	0.1199	0.1805	0.2667	0.2897	0.4536		55	0.9162	1.7288	2.2581	3.8289	4.3644
	55.1	0.0802	0.1137	0.223	0.3541	0.4926		55.2	0.1203	0.1769	0.2662	0.2849	0.4567		55.1	0.9149	1.7285	2.2549	3.8288	4.3675
	55.2	0.0773	0.1111	0.2211	0.3542	0.4934		55.3	0.1169	0.1792	0.268	0.2857	0.4555		55.2	0.9121	1.7235	2.2513	3.8278	4.3717
	55.3	0.0765	0.1085	0.2235	0.3531	0.4927		55.4	0.1138	0.1764	0.2653	0.2847	0.4525		55.3	0.9102	1.7262	2.2491	3.8244	4.3749
	55.4	0.0762	0.1105	0.2221	0.3539	0.4902		55.5	0.1125	0.1753	0.2663	0.2871	0.451		55.4	0.9163	1.7318	2.2531	3.8265	4.3829
	55.5	0.0831	0.1162	0.2262	0.356	0.4949		55.6	0.1145	0.1721	0.2619	0.2851	0.4533		55.5	0.9177	1.7284	2.2545	3.8301	4.3833
	55.6	0.0833	0.1154	0.2271	0.3558	0.4936		55.7	0.1155	0.1752	0.2577	0.2847	0.4575		55.6	0.9207	1.7311	2.2548	3.8308	4.3861
	55.7	0.0834	0.1158	0.2289	0.3551	0.492		55.8	0.1117	0.1781	0.2593	0.2854	0.4554		55.7	0.9219	1.7353	2.2579	3.8331	4.3902
	55.8	0.0853	0.1177	0.2307	0.3539	0.4894		55.9	0.1154	0.1758	0.2581	0.2813	0.4587		55.8	0.9179	1.7301	2.2569	3.8308	4.3881
	55.9	0.0865	0.1203	0.2302	0.3541	0.4873		56	0.1183	0.1798	0.2636	0.2842	0.4632		55.9	0.9143	1.7266	2.2546	3.8269	4.3882
	56	0.0875	0.1245	0.228	0.3525	0.4929		56.1	0.1164	0.1846	0.2704	0.2893	0.4639		56	0.9103	1.7271	2.2525	3.8259	4.3874
	56.1	0.0862	0.1267	0.2326	0.3552	0.4972		56.2	0.1132	0.1825	0.276	0.2909	0.4605		56.1	0.9108	1.7249	2.254	3.8253	4.3914
	56.2	0.0856	0.1258	0.2342	0.3529	0.4999		56.3	0.1148	0.1833	0.275	0.2926	0.4612		56.2	0.9156	1.72	2.2535	3.8243	4.3924
	56.3	0.0892	0.1246	0.2368	0.3481	0.4988		56.4	0.1161	0.1851	0.275	0.2955	0.4619		56.3	0.9171	1.7174	2.2555	3.8242	4.3934
	56.4	0.0893	0.1252	0.2401	0.3463	0.5003		56.5	0.1192	0.1874	0.2734	0.299	0.4645		56.4	0.918	1.7183	2.2616	3.8261	4.3994
	56.5	0.0888	0.1288	0.2414	0.3484	0.4994		56.6	0.1212	0.1883	0.2753	0.3019	0.4688		56.5	0.9174	1.7153	2.2631	3.8246	4.4012
	56.6	0.0885	0.1296	0.2419	0.3476	0.4961		56.7	0.1154	0.1893	0.2775	0.3032	0.4665		56.6	0.9191	1.7186	2.2633	3.8287	4.4029
	56.7	0.0841	0.1256	0.2362	0.3444	0.4943		56.8	0.1121	0.1885	0.2716	0.2991	0.4669		56.7	0.9153	1.7209	2.2621	3.8295	4.4059
	56.8	0.0806	0.1243	0.2373	0.3455	0.4979		56.9	0.1075	0.1874	0.2685	0.2988	0.4654		56.8	0.9153	1.724	2.2686	3.8354	4.4096
	56.9	0.0804	0.122	0.2366	0.3468	0.4996		57	0.1065	0.1813	0.2653	0.2974	0.4627		56.9	0.9143	1.723	2.2723	3.8348	4.4104
	57	0.0828	0.1196	0.2374	0.3462	0.501		57.1	0.1026	0.1808	0.2608	0.2955	0.4622		57	0.9142	1.7237	2.275	3.8394	4.4101
	57.1	0.0814	0.1211	0.2365	0.3497	0.5052		57.2	0.0975	0.1765	0.2554	0.2918	0.4614		57.1	0.9163	1.7205	2.2719	3.8431	4.4113
	57.2	0.0787	0.1187	0.2324	0.3507	0.5044		57.3	0.0955	0.1775	0.2501	0.2906	0.46		57.2	0.9172	1.7233	2.2763	3.8482	4.4134
	57.3	0.0818	0.1157	0.235	0.3509	0.5053		57.4	0.0973	0.1799	0.2495	0.2909	0.4625		57.3	0.9182	1.7261	2.2787	3.8493	4.4204
	57.4	0.0809	0.1145	0.2363	0.3513	0.5051		57.5	0.0979	0.183	0.2524	0.2925	0.466		57.4	0.9153	1.7295	2.2794	3.8525	4.4244
	57.5	0.0819	0.1116	0.2359	0.3497	0.5035		57.6	0.1011	0.1813	0.2532	0.2953	0.4665		57.5	0.9159	1.7279	2.2801	3.8522	4.4272
	57.6	0.0844	0.1136	0.2347	0.3539	0.5054		57.7	0.1025	0.1848	0.2557	0.3005	0.4687		57.6	0.9113	1.7269	2.2787	3.8474	4.4264
	57.7	0.0859	0.1121	0.2396	0.3564	0.5061		57.8	0.1001	0.1873	0.2565	0.3034	0.4679		57.7	0.9099	1.7247	2.2806	3.8444	4.4262
	57.8	0.0855	0.1112	0.2379	0.3569	0.5055		57.9	0.0995	0.1892	0.2548	0.3036	0.4714		57.8	0.9079	1.7215	2.2808	3.8437	4.4246
	57.9	0.0823	0.1128	0.2387	0.3566	0.507		58	0.0972	0.1897	0.2523	0.3078	0.4681		57.9	0.909	1.7239	2.2828	3.8446	4.4267
	58	0.0795	0.1114	0.2345	0.3526	0.5055		58.1	0.0959	0.1882	0.2468	0.3086	0.465		58	0.9091	1.7281	2.2817	3.8453	4.4305
	58.1	0.0819	0.1138	0.2373	0.3552	0.507		58.2	0.098	0.1854	0.2445	0.3079	0.4659		58.1	0.9092	1.7256	2.2839	3.8496	4.4338
	58.2	0.0834	0.1137	0.2373	0.3549	0.5046		58.3	0.0969	0.1886	0.2467	0.3107	0.4667		58.2	0.9112	1.7286	2.2873	3.8492	4.4365
	58.3	0.0848	0.113	0.2362	0.3521	0.5036		58.4	0.093	0.1926	0.2467	0.3125	0.4678		58.3	0.9084	1.724	2.287	3.847	4.4353
	58.4	0.0796	0.1144	0.234	0.3475	0.4989		58.5	0.0937	0.1958	0.2478	0.3118	0.4634		58.4	0.9125	1.7255	2.2886	3.8539	4.4394
	58.5	0.0802	0.1147	0.2319	0.3463	0.5014		58.6	0.0929	0.1919	0.2452	0.3096	0.4656		58.5	0.9143	1.7291	2.2937	3.8568	4.4465
	58.6	0.0849	0.1176	0.2316	0.3463	0.4999		58.7	0.0973	0.1943	0.2493	0.3104	0.4678		58.6	0.9125	1.7294	2.2979	3.8576	4.4511
	58.7	0.0816	0.1169	0.2249	0.3412	0.4951		58.8	0.0979	0.198	0.2551	0.3146	0.469		58.7	0.9142	1.7249	2.2951	3.8603	4.451
	58.8	0.0812	0.1221	0.224	0.3422	0.497		58.9	0.0985	0.1993	0.2576	0.3194	0.4705		58.8	0.9134	1.7245	2.2946	3.8636	4.456
	58.9	0.0837	0.1225	0.2245	0.3418	0.4988		59	0.1024	0.2042	0.2585	0.3197	0.4714		58.9	0.9077	1.7219	2.2931	3.8613	4.4527
	59	0.0836	0.1193	0.2245	0.3426	0.4976		59.1	0.1057	0.2062	0.2639	0.3198	0.4728		59	0.9076	1.7217	2.2912	3.8589	4.4516
	59.1	0.0827	0.1191	0.2267	0.3483	0.5003		59.2	0.1099	0.2087	0.2646	0.3189	0.4745		59.1	0.907	1.7181	2.2918	3.8579	4.455
	59.2	0.0839	0.1208	0.2336	0.3543	0.5034		59.3	0.1111	0.2124	0.2634	0.3222	0.4761		59.2	0.9115	1.7206	2.2937	3.8589	4.4576
	59.3	0.0868	0.1244	0.2395	0.3592	0.5085		59.4	0.1079	0.2172	0.2626	0.3244	0.4761		59.3	0.9145	1.722	2.2958	3.8618	4.46
	59.4	0.0863	0.1197	0.232	0.3548	0.5051		59.5	0.108	0.2152	0.26	0.3272	0.4823		59.4	0.9176	1.7211	2.298	3.863	4.4586
	59.5	0.0857	0.1202	0.2381	0.3568	0.5061		59.6	0.1088	0.2175	0.2621	0.3285	0.4845		59.5	0.9213	1.7206	2.3003	3.8642	4.4619
	59.6	0.0842	0.1197	0.2368	0.3544	0.5059		59.7	0.1109	0.2237	0.2671	0.3296	0.489		59.6	0.9228	1.7209	2.3028	3.865	4.468
	59.7	0.0882	0.1258	0.243	0.3599	0.5094		59.8	0.1068	0.2312	0.2651	0.3315	0.4884		59.7	0.9206	1.7234	2.3012	3.8672	4.4715
	59.8	0.0902	0.126	0.2428	0.3577	0.5129		59.9	0.1003	0.2309	0.2662	0.3306	0.4857		59.8	0.9229	1.7295	2.2999	3.8716	4.4766
	59.9	0.0939	0.1283	0.2419	0.3581	0.5107		60	0.0995	0.2274	0.2622	0.3305	0.4873		59.9	0.9229	1.7316	2.2997	3.8729	4.4752
	60	0.0962	0.1302	0.245	0.3581	0.5097		60.1	0.0969	0.229	0.2662	0.3323	0.4833		60	0.9219	1.7334	2.2989	3.8711	4.4728
	60.1	0.0948	0.1283	0.2467	0.3543	0.5057		60.2	0.0992	0.2312	0.2669	0.331	0.4841		60.1	0.9248	1.7331	2.2971	3.874	4.4722
	60.2	0.0948	0.1273	0.2496	0.3576	0.5028		60.3	0.1027	0.2312	0.268	0.3302	0.4867		60.2	0.9278	1.7353	2.2979	3.8758	4.474
	60.3	0.0941	0.1256	0.2498	0.3625	0.5055		60.4	0.1063	0.2309	0.2706	0.3295	0.4844		60.3	0.9292	1.7364	2.2997	3.8796	4.4793
	60.4	0.0949	0.1262	0.248	0.3664	0.5058		60.5	0.1079	0.2304	0.2729	0.3287	0.4854		60.4	0.9289	1.7336	2.2968	3.8787	4.4774
	60.5	0.0923	0.1206	0.2479	0.3599	0.5018		60.6	0.1077	0.2332	0.2764	0.329	0.4834		60.5	0.9296	1.732	2.2927	3.8809	4.476
	60.6	0.0919	0.1191	0.2491	0.3608	0.503		60.7	0.1123	0.2335	0.2754	0.3309	0.4886		60.6	0.9256	1.7288	2.2903	3.882	4.4709
	60.7	0.0939	0.1196	0.249	0.3585	0.4974		60.8	0.113	0.2394	0.2775	0.3325	0.4896		60.7	0.9286	1.7252	2.2928	3.8822	4.4743
	60.8	0.0927	0.117	0.2456	0.359	0.4943		60.9	0.1175	0.2413	0.2804	0.3337	0.4916		60.8	0.9281	1.7204	2.296	3.8831	4.4788
	60.9	0.0914	0.118	0.2418	0.358	0.4922		61	0.1186	0.245	0.287	0.3411	0.495		60.9	0.9297	1.7224	2.299	3.8863	4.4862
	61	0.0935	0.1214	0.2451	0.3582	0.4947		61.1	0.1199	0.249	0.289	0.3404	0.4971		61	0.9257	1.7181	2.2964	3.881	4.4881
	61.1	0.0953	0.1196	0.2469	0.3572	0.4937		61.2	0.1254	0.2492	0.2901	0.339	0.5003		61.1	0.9213	1.7104	2.2907	3.8732	4.4852
	61.2	0.0957	0.119	0.2418	0.3542	0.4892		61.3	0.1276	0.255	0.2925	0.3431	0.498		61.2	0.9205	1.7104	2.2901	3.8732	4.485
	61.3	0.0947	0.1186	0.2395	0.3527	0.4864		61.4	0.1317	0.2562	0.293	0.3449	0.4981		61.3	0.9202	1.7143	2.2949	3.8712	4.4866
	61.4	0.0955	0.1193	0.2374	0.353	0.4842		61.5	0.1328	0.2593	0.2963	0.3494	0.5007		61.4	0.9179	1.7131	2.3007	3.8741	4.4907
	61.5	0.0987	0.1187	0.2401	0.3577	0.4879		61.6	0.1328	0.2607	0.3002	0.3483	0.5046		61.5	0.9158	1.7093	2.302	3.8736	4.4898
	61.6	0.0942	0.1168	0.2432	0.3597	0.4855		61.7	0.132	0.2645	0.3064	0.3498	0.5043		61.6	0.9192	1.7104	2.3048	3.8743	4.494
	61.7	0.0945	0.1195	0.245	0.366	0.4861		61.8	0.1324	0.263	0.3104	0.3513	0.5034		61.7	0.9229	1.7069	2.3082	3.8777	4.4948
	61.8	0.0976	0.1204	0.2479	0.3676	0.4882		61.9	0.1334	0.262	0.3121	0.3506	0.503		61.8	0.9262	1.7051	2.3114	3.8806	4.4985
	61.9	0.0976	0.1235	0.2491	0.3688	0.4935		62	0.1327	0.2625	0.31	0.354	0.5014		61.9	0.9313	1.7078	2.3126	3.8809	4.5013
	62	0.097	0.1235	0.2521	0.371	0.4936		62.1	0.1341	0.2609	0.3089	0.3567	0.5022		62	0.9316	1.7091	2.3122	3.8811	4.5064
	62.1	0.097	0.1206	0.2582	0.3714	0.4903		62.2	0.1364	0.2648	0.3128	0.3594	0.5019		62.1	0.9317	1.7056	2.3085	3.8804	4.506
	62.2	0.1062	0.1218	0.2635	0.3776	0.4923		62.3	0.1395	0.2686	0.3123	0.3601	0.5052		62.2	0.9349	1.7135	2.3164	3.8857	4.511
	62.3	0.1115	0.1235	0.267	0.3841	0.4944		62.4	0.1375	0.2699	0.3119	0.3615	0.5056		62.3	0.9366	1.7173	2.3235	3.8883	4.5149
	62.4	0.1089	0.1229	0.2658	0.3837	0.4936		62.5	0.1365	0.2706	0.3116	0.3606	0.5048		62.4	0.9355	1.7207	2.3243	3.8886	4.5167
	62.5	0.1114	0.1263	0.2694	0.3855	0.4943		62.6	0.1367	0.2681	0.3123	0.3566	0.5061		62.5	0.9333	1.7188	2.32	3.8879	4.5122
	62.6	0.1168	0.1248	0.2709	0.3886	0.499		62.7	0.1354	0.2684	0.3156	0.3565	0.51		62.6	0.9372	1.7202	2.3207	3.8893	4.5153
	62.7	0.1225	0.127	0.2739	0.3912	0.5031		62.8	0.1412	0.2719	0.3204	0.3585	0.517		62.7	0.9397	1.7206	2.3269	3.8878	4.5169
	62.8	0.1213	0.1263	0.2723	0.3913	0.5016		62.9	0.1437	0.2767	0.3257	0.367	0.5176		62.8	0.9401	1.717	2.3293	3.887	4.5192
	62.9	0.1207	0.1252	0.2683	0.3914	0.4984		63	0.1442	0.279	0.3294	0.3706	0.5191		62.9	0.9398	1.7133	2.3281	3.8834	4.5169
	63	0.1251	0.1281	0.2721	0.3955	0.5038		63.1	0.1441	0.2823	0.3328	0.3689	0.5181		63	0.9402	1.7147	2.3279	3.8825	4.5191
	63.1	0.1261	0.1296	0.2713	0.3957	0.5068		63.2	0.1466	0.2803	0.3342	0.3685	0.5194		63.1	0.9384	1.7153	2.3279	3.8808	4.5208
	63.2	0.132	0.1304	0.2751	0.3962	0.5089		63.3	0.1508	0.2803	0.3371	0.3688	0.5214		63.2	0.9378	1.7232	2.3329	3.88	4.5253
	63.3	0.1318	0.1299	0.2775	0.3975	0.508		63.4	0.1532	0.2811	0.3413	0.3714	0.5218		63.3	0.938	1.7258	2.3305	3.8792	4.5313
	63.4	0.1304	0.1332	0.2798	0.4017	0.5097		63.5	0.1514	0.2803	0.3429	0.3696	0.5169		63.4	0.9395	1.7254	2.3333	3.879	4.5349
	63.5	0.1321	0.1352	0.2812	0.4035	0.5097		63.6	0.1517	0.2785	0.3416	0.3648	0.5172		63.5	0.9437	1.7257	2.3328	3.8779	4.5361
	63.6	0.1273	0.1304	0.2783	0.3992	0.5065		63.7	0.1478	0.2829	0.3463	0.3634	0.5153		63.6	0.9488	1.7299	2.3392	3.8804	4.5395
	63.7	0.1275	0.1299	0.2787	0.3944	0.5044		63.8	0.1478	0.2824	0.35	0.3609	0.5137		63.7	0.9527	1.7278	2.3389	3.8847	4.5419
	63.8	0.1311	0.1333	0.2775	0.3962	0.5049		63.9	0.1537	0.2792	0.3499	0.3607	0.5165		63.8	0.9505	1.7304	2.3358	3.8837	4.5418
	63.9	0.1295	0.136	0.276	0.3957	0.5037		64	0.1533	0.2834	0.3574	0.366	0.5128		63.9	0.9512	1.7316	2.3366	3.884	4.5458
	64	0.1277	0.1304	0.2744	0.3917	0.4994		64.1	0.1535	0.2833	0.3628	0.3645	0.5151		64	0.9509	1.7262	2.3339	3.8838	4.5456
	64.1	0.1266	0.1285	0.2747	0.3924	0.5006		64.2	0.155	0.2835	0.3671	0.3658	0.5149		64.1	0.9525	1.7272	2.3397	3.8869	4.549
	64.2	0.1284	0.128	0.2742	0.3915	0.5012		64.3	0.1581	0.2849	0.3675	0.3636	0.5159		64.2	0.9533	1.7287	2.3438	3.8845	4.5523
	64.3	0.1278	0.1246	0.2687	0.3947	0.5025		64.4	0.1601	0.2839	0.3672	0.3619	0.515		64.3	0.9539	1.7289	2.3441	3.8873	4.551
	64.4	0.1235	0.1184	0.2657	0.3966	0.4995		64.5	0.1626	0.2824	0.3667	0.3612	0.5176		64.4	0.9534	1.7307	2.3437	3.8899	4.5502
	64.5	0.1232	0.113	0.2672	0.3985	0.4992		64.6	0.1621	0.2797	0.3633	0.3619	0.5165		64.5	0.9496	1.7282	2.3467	3.888	4.5514
	64.6	0.124	0.1148	0.2666	0.4004	0.4984		64.7	0.1635	0.2814	0.3639	0.3622	0.5116		64.6	0.9504	1.7271	2.3464	3.8867	4.5488
	64.7	0.1202	0.1148	0.265	0.4024	0.5001		64.8	0.1572	0.2827	0.36	0.3624	0.5081		64.7	0.9538	1.7278	2.3461	3.8877	4.5471
	64.8	0.1238	0.1132	0.2697	0.4064	0.5045		64.9	0.1578	0.2809	0.3581	0.3562	0.5084		64.8	0.9523	1.7305	2.3481	3.8876	4.5505
	64.9	0.1278	0.1109	0.272	0.4078	0.5076		65	0.1557	0.284	0.3595	0.356	0.5061		64.9	0.9478	1.7316	2.3475	3.8842	4.5476
	65	0.13	0.1141	0.2752	0.4093	0.5118		65.1	0.1531	0.2797	0.3578	0.3522	0.5039		65	0.9505	1.7339	2.3488	3.8858	4.5526
	65.1	0.1253	0.1149	0.2745	0.4064	0.5087		65.2	0.1554	0.2826	0.3545	0.3541	0.5042		65.1	0.9531	1.7344	2.3517	3.8868	4.5575
	65.2	0.124	0.1166	0.274	0.4029	0.5051		65.3	0.1556	0.2843	0.3573	0.3565	0.5057		65.2	0.9532	1.7387	2.3542	3.8878	4.5588
	65.3	0.1244	0.1204	0.2723	0.4027	0.5071		65.4	0.1582	0.2903	0.3649	0.361	0.5066		65.3	0.9475	1.7344	2.3514	3.8865	4.5595
	65.4	0.1284	0.12	0.2741	0.4037	0.5067		65.5	0.1599	0.2907	0.3671	0.36	0.5062		65.4	0.9446	1.7329	2.3461	3.8868	4.5626
	65.5	0.1253	0.1167	0.2741	0.4029	0.5058		65.6	0.1595	0.2959	0.3717	0.3618	0.4999		65.5	0.9432	1.7301	2.3458	3.8829	4.5677
	65.6	0.1238	0.1148	0.2678	0.3997	0.5051		65.7	0.1613	0.2932	0.3689	0.3585	0.5005		65.6	0.9429	1.7298	2.3467	3.8777	4.5685
	65.7	0.1287	0.1185	0.2719	0.4062	0.5059		65.8	0.1609	0.2915	0.3692	0.3609	0.4994		65.7	0.9463	1.7302	2.3469	3.8793	4.5676
	65.8	0.1289	0.1194	0.2733	0.4037	0.5088		65.9	0.1604	0.2904	0.3722	0.3645	0.5015		65.8	0.9493	1.7317	2.349	3.8818	4.5698
	65.9	0.1271	0.1179	0.2724	0.4029	0.5068		66	0.1643	0.2904	0.3714	0.3642	0.5029		65.9	0.9479	1.7271	2.3488	3.8803	4.5689
	66	0.1263	0.1165	0.274	0.401	0.5066		66.1	0.1659	0.2928	0.3731	0.3666	0.4988		66	0.9518	1.7274	2.352	3.8798	4.5751
	66.1	0.1259	0.1192	0.2761	0.4009	0.508		66.2	0.1662	0.2917	0.3675	0.3686	0.5012		66.1	0.9549	1.7285	2.3514	3.879	4.5788
	66.2	0.1278	0.1223	0.2708	0.4006	0.5082		66.3	0.1679	0.2929	0.3639	0.3711	0.505		66.2	0.9546	1.7312	2.3543	3.8784	4.5841
	66.3	0.135	0.1261	0.2731	0.4008	0.5155		66.4	0.1672	0.2947	0.3675	0.3756	0.5048		66.3	0.9575	1.7348	2.3571	3.8776	4.589
	66.4	0.1378	0.1271	0.2746	0.396	0.5122		66.5	0.1667	0.2907	0.3662	0.3726	0.5071		66.4	0.9589	1.7321	2.3576	3.8769	4.5898
	66.5	0.1375	0.1271	0.2773	0.3953	0.5152		66.6	0.168	0.2883	0.3628	0.3733	0.5083		66.5	0.9572	1.7342	2.3593	3.8739	4.5917
	66.6	0.1302	0.123	0.2693	0.3893	0.5108		66.7	0.167	0.2844	0.3583	0.37	0.5079		66.6	0.9555	1.7335	2.3581	3.8719	4.5929
	66.7	0.1307	0.1222	0.2704	0.3858	0.511		66.8	0.164	0.2813	0.3582	0.3679	0.5044		66.7	0.9588	1.7351	2.3585	3.8722	4.5952
	66.8	0.1316	0.1262	0.2726	0.39	0.5161		66.9	0.1623	0.2791	0.3613	0.3657	0.5047		66.8	0.9564	1.7387	2.3574	3.8724	4.5956
	66.9	0.1327	0.1291	0.2729	0.3913	0.519		67	0.1601	0.2787	0.3626	0.3669	0.5069		66.9	0.9576	1.7377	2.3549	3.8713	4.5983
	67	0.1302	0.1282	0.2718	0.3921	0.5165		67.1	0.1587	0.2771	0.3634	0.3672	0.5047		67	0.9607	1.7406	2.3571	3.8717	4.5966
	67.1	0.1268	0.1262	0.2652	0.39	0.5129		67.2	0.1573	0.2752	0.3638	0.3676	0.5035		67.1	0.9617	1.7442	2.3569	3.8755	4.6008
	67.2	0.1246	0.1284	0.2624	0.3923	0.5144		67.3	0.1564	0.2759	0.3651	0.3685	0.5036		67.2	0.9656	1.7503	2.3604	3.8788	4.6043
	67.3	0.127	0.1332	0.2643	0.3967	0.5186		67.4	0.1573	0.2765	0.3683	0.3692	0.5083		67.3	0.9673	1.7506	2.3632	3.8818	4.6082
	67.4	0.1329	0.1368	0.268	0.3997	0.5207		67.5	0.1559	0.2801	0.37	0.3719	0.5089		67.4	0.9711	1.7506	2.362	3.8847	4.613
	67.5	0.1353	0.1394	0.2678	0.4024	0.5222		67.6	0.1585	0.2784	0.3686	0.3689	0.5109		67.5	0.9757	1.7495	2.3588	3.8856	4.6132
	67.6	0.1342	0.1422	0.2655	0.3994	0.5181		67.7	0.1549	0.2781	0.3646	0.3693	0.5081		67.6	0.9758	1.7503	2.3579	3.8864	4.613
	67.7	0.1369	0.1453	0.2617	0.398	0.5166		67.8	0.157	0.2774	0.3593	0.3683	0.5108		67.7	0.9727	1.7523	2.3534	3.882	4.6142
	67.8	0.1391	0.141	0.26	0.3942	0.5156		67.9	0.155	0.2814	0.3625	0.3682	0.5101		67.8	0.9726	1.7546	2.352	3.8802	4.6176
	67.9	0.1357	0.139	0.2577	0.3909	0.5129		68	0.1562	0.2858	0.3607	0.3687	0.5085		67.9	0.9708	1.7536	2.3468	3.8769	4.6167
	68	0.1359	0.1379	0.2586	0.3935	0.5117		68.1	0.1523	0.29	0.3639	0.367	0.5052		68	0.9687	1.7542	2.3445	3.8757	4.6197
	68.1	0.1357	0.1389	0.2595	0.3932	0.5157		68.2	0.1481	0.2874	0.3602	0.3604	0.5028		68.1	0.9682	1.7531	2.3445	3.8752	4.6183
	68.2	0.1371	0.142	0.2586	0.3948	0.5177		68.3	0.1501	0.2857	0.3539	0.3577	0.5046		68.2	0.9675	1.7549	2.349	3.8767	4.6242
	68.3	0.1296	0.1377	0.2508	0.391	0.5144		68.4	0.1485	0.2872	0.3571	0.3584	0.5042		68.3	0.9621	1.749	2.345	3.8728	4.6228
	68.4	0.1264	0.135	0.2475	0.3856	0.5118		68.5	0.1491	0.2862	0.3576	0.3557	0.5042		68.4	0.9613	1.7518	2.341	3.8701	4.6239
	68.5	0.1242	0.133	0.2477	0.3863	0.5096		68.6	0.153	0.2819	0.3561	0.3541	0.5086		68.5	0.9624	1.7517	2.3405	3.8706	4.6288
	68.6	0.125	0.1305	0.2465	0.3886	0.5116		68.7	0.1525	0.2864	0.3599	0.3561	0.5091		68.6	0.9647	1.7541	2.3453	3.8706	4.634
	68.7	0.1283	0.1331	0.2521	0.3918	0.5126		68.8	0.1557	0.2886	0.3571	0.3572	0.507		68.7	0.9588	1.7521	2.3426	3.8683	4.6307
	68.8	0.1349	0.1355	0.2553	0.3945	0.5182		68.9	0.1528	0.2878	0.3515	0.3575	0.5008		68.8	0.9587	1.7489	2.3372	3.868	4.6337
	68.9	0.1303	0.136	0.2567	0.3903	0.5171		69	0.1506	0.2859	0.3486	0.3503	0.5013		68.9	0.9622	1.753	2.3412	3.8743	4.6387
	69	0.1315	0.1354	0.2572	0.3871	0.5148		69.1	0.1531	0.2852	0.3473	0.3472	0.5012		69	0.9671	1.76	2.3453	3.8764	4.6442
	69.1	0.1323	0.1368	0.259	0.3854	0.5141		69.2	0.153	0.2823	0.3466	0.3463	0.5014		69.1	0.9683	1.7587	2.3452	3.8787	4.6434
	69.2	0.1344	0.1376	0.2607	0.3869	0.5165		69.3	0.1522	0.2844	0.3512	0.3485	0.5011		69.2	0.9694	1.7606	2.3433	3.8803	4.646
	69.3	0.136	0.1404	0.2594	0.3881	0.5157		69.4	0.1538	0.2863	0.3525	0.3497	0.5019		69.3	0.9683	1.7543	2.341	3.8836	4.647
	69.4	0.1365	0.1415	0.2563	0.3895	0.511		69.5	0.1556	0.2864	0.3553	0.3482	0.5052		69.4	0.9718	1.7527	2.3417	3.8845	4.6463
	69.5	0.1381	0.1393	0.2549	0.3885	0.5113		69.6	0.1595	0.2881	0.3561	0.3523	0.5113		69.5	0.9693	1.7522	2.3377	3.8825	4.6435
	69.6	0.1369	0.1376	0.2541	0.3834	0.5088		69.7	0.158	0.2905	0.3573	0.3592	0.5097		69.6	0.9692	1.7552	2.3374	3.8826	4.6447
	69.7	0.1358	0.1397	0.253	0.3818	0.5056		69.8	0.163	0.2859	0.3506	0.3575	0.512		69.7	0.9638	1.7518	2.3324	3.881	4.6414
	69.8	0.1324	0.1401	0.248	0.3788	0.5044		69.9	0.1653	0.2875	0.3503	0.3621	0.5129		69.8	0.9629	1.7544	2.3304	3.8769	4.6422
	69.9	0.1296	0.1379	0.2433	0.3753	0.5019		70	0.1679	0.2912	0.3558	0.3642	0.5124		69.9	0.9686	1.7544	2.3357	3.8797	4.6446
	70	0.1366	0.1412	0.2442	0.3776	0.5043		70.1	0.167	0.2889	0.3584	0.3658	0.5124		70	0.9707	1.7531	2.3328	3.8807	4.6461
	70.1	0.1371	0.1455	0.2427	0.3773	0.5074		70.2	0.1633	0.2876	0.3554	0.3635	0.5122		70.1	0.9717	1.7547	2.3382	3.8836	4.6516
	70.2	0.1336	0.1447	0.243	0.3755	0.5056		70.3	0.1612	0.2869	0.3561	0.3615	0.5129		70.2	0.974	1.7541	2.335	3.8822	4.6508
	70.3	0.1304	0.1429	0.2414	0.3749	0.5037		70.4	0.1569	0.2861	0.3543	0.3632	0.5124		70.3	0.9739	1.7556	2.3307	3.8842	4.651
	70.4	0.1266	0.1433	0.241	0.3697	0.5005		70.5	0.1544	0.2849	0.3526	0.3613	0.5138		70.4	0.9781	1.7579	2.3335	3.8864	4.6567
	70.5	0.1278	0.1446	0.2408	0.3673	0.4988		70.6	0.1548	0.2847	0.3556	0.3614	0.5137		70.5	0.9831	1.7612	2.3347	3.8867	4.6635
	70.6	0.128	0.1467	0.2367	0.3679	0.4994		70.7	0.1547	0.2888	0.3583	0.3631	0.5164		70.6	0.9863	1.7646	2.3348	3.8887	4.6655
	70.7	0.1305	0.1511	0.2402	0.3713	0.5041		70.8	0.1523	0.289	0.3599	0.3636	0.52		70.7	0.9845	1.7653	2.3345	3.8917	4.67
	70.8	0.1333	0.1499	0.2405	0.3725	0.5051		70.9	0.1598	0.2897	0.3604	0.3621	0.5264		70.8	0.9825	1.7632	2.3361	3.8907	4.6757
	70.9	0.136	0.1514	0.2418	0.3773	0.5097		71	0.1635	0.2937	0.364	0.3686	0.5297		70.9	0.9855	1.7611	2.3373	3.8908	4.6758
	71	0.1353	0.1556	0.2423	0.3792	0.5105		71.1	0.1642	0.2905	0.3636	0.369	0.5316		71	0.9888	1.7585	2.3376	3.8951	4.6776
	71.1	0.1374	0.1566	0.2464	0.3844	0.5109		71.2	0.1678	0.2906	0.3658	0.3728	0.53		71.1	0.9907	1.7585	2.3424	3.899	4.6822
	71.2	0.144	0.1598	0.2504	0.391	0.5161		71.3	0.1673	0.2891	0.3704	0.372	0.5308		71.2	0.9912	1.7595	2.3432	3.8994	4.6847
	71.3	0.1478	0.1644	0.2513	0.3961	0.5201		71.4	0.1654	0.2921	0.3715	0.3734	0.5285		71.3	0.9939	1.762	2.3408	3.8971	4.6887
	71.4	0.1459	0.1598	0.2488	0.3933	0.517		71.5	0.1648	0.2854	0.3657	0.3687	0.5316		71.4	0.9959	1.7644	2.3406	3.8948	4.6863
	71.5	0.1403	0.1609	0.2451	0.3909	0.5158		71.6	0.1604	0.2832	0.3662	0.3727	0.5265		71.5	0.9997	1.7668	2.343	3.8948	4.6851
	71.6	0.1401	0.1622	0.2444	0.3898	0.5163		71.7	0.1618	0.2777	0.3602	0.3634	0.5324		71.6	1.0031	1.7698	2.346	3.9006	4.6873
	71.7	0.1397	0.1602	0.2473	0.3882	0.5154		71.8	0.1611	0.2825	0.3607	0.3687	0.5294		71.7	1.0049	1.7723	2.3467	3.907	4.6921
	71.8	0.137	0.1575	0.2444	0.3854	0.5157		71.9	0.16	0.28	0.3572	0.365	0.5277		71.8	1.0001	1.77	2.345	3.9039	4.6902
	71.9	0.1338	0.1576	0.2402	0.3849	0.5148		72	0.1646	0.277	0.3552	0.3631	0.5275		71.9	0.9984	1.7723	2.3464	3.9063	4.6945
	72	0.1342	0.1573	0.2395	0.3818	0.5162		72.1	0.1619	0.2786	0.3584	0.3659	0.5263		72	0.9946	1.772	2.3455	3.9064	4.695
	72.1	0.1327	0.156	0.2363	0.3816	0.5148		72.2	0.1629	0.2748	0.3558	0.3575	0.5286		72.1	0.9917	1.7716	2.3438	3.9109	4.6948
	72.2	0.1327	0.1543	0.2338	0.3836	0.5134		72.3	0.1683	0.2758	0.3585	0.3535	0.5316		72.2	0.9896	1.7729	2.3465	3.9139	4.6949
	72.3	0.1374	0.156	0.241	0.3875	0.5148		72.4	0.1654	0.2744	0.3642	0.357	0.5293		72.3	0.9894	1.7721	2.3462	3.9138	4.6951
	72.4	0.1332	0.156	0.2389	0.3872	0.5098		72.5	0.164	0.2731	0.3569	0.3526	0.526		72.4	0.9859	1.7709	2.3462	3.914	4.6927
	72.5	0.1291	0.1542	0.2352	0.3896	0.5111		72.6	0.1649	0.2771	0.3561	0.3527	0.5241		72.5	0.9837	1.7708	2.3427	3.9128	4.6885
	72.6	0.126	0.1512	0.2332	0.388	0.5093		72.7	0.1648	0.2814	0.3592	0.353	0.5241		72.6	0.9846	1.774	2.3424	3.9183	4.6906
	72.7	0.1297	0.1531	0.2377	0.3905	0.5091		72.8	0.1683	0.2835	0.3617	0.3575	0.5287		72.7	0.9895	1.7803	2.3498	3.9229	4.6968
	72.8	0.1277	0.1521	0.2346	0.3935	0.5103		72.9	0.171	0.2874	0.3643	0.3632	0.5327		72.8	0.9928	1.786	2.3522	3.9293	4.7035
	72.9	0.1262	0.1493	0.2312	0.3862	0.5086		73	0.1748	0.2867	0.361	0.3675	0.5322		72.9	0.9906	1.7819	2.3497	3.9274	4.7023
	73	0.1283	0.1481	0.234	0.3852	0.5073		73.1	0.1726	0.2863	0.3599	0.3655	0.5272		73	0.986	1.7833	2.3509	3.9251	4.7018
	73.1	0.1316	0.148	0.2355	0.3867	0.5116		73.2	0.1775	0.2848	0.3534	0.3609	0.5328		73.1	0.9839	1.7827	2.3496	3.924	4.7047
	73.2	0.1332	0.1482	0.2415	0.3876	0.5127		73.3	0.178	0.2894	0.3569	0.3655	0.5324		73.2	0.9836	1.7815	2.3517	3.9225	4.7033
	73.3	0.1353	0.1478	0.2403	0.3871	0.5123		73.4	0.1808	0.2913	0.3579	0.3672	0.5344		73.3	0.9846	1.782	2.3519	3.9269	4.7046
	73.4	0.1361	0.1484	0.2438	0.389	0.513		73.5	0.1804	0.2954	0.3564	0.3707	0.5322		73.4	0.9878	1.7862	2.3529	3.9279	4.7078
	73.5	0.1312	0.1439	0.2385	0.3823	0.5124		73.6	0.1838	0.2936	0.3574	0.3703	0.5347		73.5	0.9867	1.7853	2.3522	3.9276	4.7075
	73.6	0.13	0.1418	0.2386	0.3765	0.5138		73.7	0.1829	0.2989	0.3604	0.3744	0.5344		73.6	0.9861	1.7879	2.3568	3.9301	4.7067
	73.7	0.1283	0.1387	0.2407	0.3757	0.5163		73.8	0.1873	0.3005	0.3625	0.374	0.5329		73.7	0.9864	1.7893	2.3547	3.9312	4.708
	73.8	0.13	0.1382	0.2475	0.3792	0.5215		73.9	0.1874	0.2983	0.3611	0.3709	0.5322		73.8	0.9873	1.7901	2.3563	3.9345	4.7094
	73.9	0.1315	0.1443	0.2498	0.3833	0.5221		74	0.1888	0.2957	0.3588	0.3711	0.5328		73.9	0.9857	1.792	2.3587	3.9346	4.7142
	74	0.1325	0.1479	0.2484	0.3858	0.523		74.1	0.1858	0.2924	0.3599	0.3723	0.5336		74	0.9856	1.7938	2.3643	3.9338	4.718
	74.1	0.1366	0.1527	0.2501	0.3864	0.5243		74.2	0.1846	0.2891	0.3605	0.3739	0.5356		74.1	0.9871	1.7919	2.3679	3.9388	4.7185
	74.2	0.1397	0.1541	0.2484	0.3836	0.5244		74.3	0.185	0.2902	0.3588	0.3772	0.5358		74.2	0.9891	1.793	2.3701	3.9431	4.7242
	74.3	0.1307	0.1511	0.2421	0.3805	0.5196		74.4	0.1813	0.2911	0.3588	0.3802	0.5319		74.3	0.9929	1.7929	2.3706	3.9466	4.7257
	74.4	0.1327	0.1551	0.2446	0.3818	0.5211		74.5	0.1832	0.2891	0.3542	0.3792	0.5332		74.4	0.9997	1.7964	2.3709	3.9473	4.7284
	74.5	0.138	0.1578	0.2467	0.3853	0.5238		74.6	0.1844	0.2906	0.357	0.3849	0.5338		74.5	0.9992	1.7964	2.3741	3.9515	4.7291
	74.6	0.1412	0.1611	0.2474	0.3889	0.5291		74.7	0.1842	0.295	0.3589	0.3929	0.5318		74.6	1.0007	1.7941	2.3753	3.9483	4.7303
	74.7	0.1402	0.1636	0.2493	0.3876	0.5289		74.8	0.1862	0.2908	0.3574	0.3934	0.529		74.7	1.0018	1.7906	2.3732	3.9457	4.7322
	74.8	0.1388	0.1663	0.2512	0.3884	0.5316		74.9	0.1845	0.2895	0.3573	0.3951	0.5251		74.8	1.0026	1.7937	2.3725	3.9475	4.734
	74.9	0.1378	0.1703	0.2544	0.3953	0.5351		75	0.1858	0.2869	0.359	0.3936	0.5293		74.9	0.9983	1.7936	2.3736	3.9482	4.7322
	75	0.1364	0.1657	0.2524	0.3949	0.5336		75.1	0.1876	0.2876	0.3597	0.3976	0.5287		75	0.9956	1.791	2.3726	3.9454	4.7313
	75.1	0.1357	0.1701	0.254	0.3949	0.5353		75.2	0.1853	0.2877	0.3573	0.3975	0.5266		75.1	0.9927	1.7908	2.3708	3.9456	4.7332
	75.2	0.1345	0.1704	0.2506	0.3953	0.5347		75.3	0.1864	0.2908	0.3582	0.3998	0.5292		75.2	0.9919	1.7924	2.3687	3.9444	4.7368
	75.3	0.1337	0.1762	0.2522	0.3985	0.5343		75.4	0.1891	0.2944	0.3582	0.4036	0.5338		75.3	0.9944	1.7963	2.3723	3.9428	4.7393
	75.4	0.1316	0.1748	0.2519	0.4006	0.5329		75.5	0.1904	0.2983	0.3581	0.4052	0.5335		75.4	0.9988	1.7973	2.3723	3.9418	4.7422
	75.5	0.1342	0.1761	0.2552	0.4035	0.537		75.6	0.1884	0.3	0.3547	0.4065	0.5337		75.5	1.0005	1.8003	2.3731	3.9396	4.7478
	75.6	0.1303	0.1768	0.2528	0.3992	0.5351		75.7	0.1854	0.3001	0.3505	0.4055	0.5315		75.6	1.0031	1.803	2.3767	3.9413	4.7528
	75.7	0.1325	0.1763	0.2496	0.3977	0.5354		75.8	0.1863	0.2985	0.3462	0.4005	0.5364		75.7	1.0031	1.8047	2.376	3.9442	4.7557
	75.8	0.1297	0.1746	0.2439	0.3951	0.5357		75.9	0.1823	0.3031	0.3486	0.4018	0.535		75.8	1.0076	1.8036	2.3761	3.944	4.7609
	75.9	0.1302	0.1739	0.2459	0.3977	0.5394		76	0.1786	0.2983	0.3414	0.3984	0.532		75.9	1.009	1.8049	2.3769	3.9489	4.7669
	76	0.1291	0.1744	0.2506	0.3999	0.5392		76.1	0.1766	0.295	0.3357	0.3959	0.534		76	1.0051	1.8026	2.373	3.95	4.7673
	76.1	0.1321	0.174	0.2558	0.4039	0.5435		76.2	0.1795	0.2958	0.3294	0.3916	0.5367		76.1	1.0055	1.8101	2.3734	3.9559	4.773
	76.2	0.1369	0.1769	0.2581	0.4084	0.5457		76.3	0.1813	0.2999	0.3313	0.3948	0.5373		76.2	1.0047	1.809	2.3681	3.9516	4.7735
	76.3	0.1367	0.1803	0.2544	0.4083	0.5467		76.4	0.1828	0.2977	0.3317	0.3929	0.5379		76.3	1.002	1.8053	2.3704	3.9528	4.7753
	76.4	0.1355	0.1801	0.2521	0.4062	0.5446		76.5	0.1822	0.297	0.3347	0.393	0.5358		76.4	1.004	1.8055	2.3715	3.9528	4.7763
	76.5	0.1361	0.1741	0.2508	0.4052	0.5441		76.6	0.1809	0.2979	0.3363	0.3955	0.5349		76.5	1.0036	1.8038	2.371	3.9495	4.7753
	76.6	0.1372	0.1692	0.2475	0.4025	0.5419		76.7	0.18	0.2974	0.3371	0.3947	0.5307		76.6	1.0004	1.8035	2.3697	3.9487	4.7739
	76.7	0.1352	0.1672	0.2466	0.401	0.5414		76.8	0.1827	0.294	0.3396	0.3924	0.5332		76.7	0.9988	1.8037	2.3698	3.9477	4.7751
	76.8	0.1297	0.1638	0.2453	0.3946	0.5372		76.9	0.1853	0.2929	0.3397	0.394	0.5304		76.8	1.0005	1.8083	2.372	3.9499	4.775
	76.9	0.1315	0.1613	0.2471	0.3921	0.5347		77	0.1829	0.2878	0.3392	0.3928	0.528		76.9	1.0023	1.8075	2.3691	3.9492	4.7735
	77	0.1282	0.1576	0.2406	0.3884	0.5278		77.1	0.1789	0.2848	0.3367	0.3931	0.5239		77	1.0001	1.8095	2.3676	3.949	4.776
	77.1	0.1256	0.1542	0.2407	0.3869	0.524		77.2	0.18	0.2807	0.3341	0.3913	0.5238		77.1	0.9957	1.8125	2.3679	3.9456	4.7758
	77.2	0.1244	0.1495	0.2372	0.3842	0.5237		77.3	0.1762	0.2808	0.3324	0.388	0.5256		77.2	0.9949	1.8098	2.3637	3.9392	4.7733
	77.3	0.1195	0.1516	0.2346	0.3843	0.5231		77.4	0.1755	0.2831	0.3305	0.3856	0.5292		77.3	0.9882	1.8007	2.3592	3.9342	4.7693
	77.4	0.119	0.1482	0.2315	0.3824	0.5205		77.5	0.1764	0.2817	0.3309	0.3846	0.53		77.4	0.9845	1.7985	2.3595	3.934	4.7676
	77.5	0.1235	0.1487	0.2323	0.3846	0.5223		77.6	0.1745	0.2791	0.3334	0.3842	0.5227		77.5	0.9859	1.7974	2.3608	3.9343	4.7735
	77.6	0.126	0.1513	0.2363	0.3847	0.5242		77.7	0.1756	0.2771	0.3309	0.379	0.5241		77.6	0.9883	1.7966	2.3634	3.9335	4.7762
	77.7	0.1268	0.1551	0.2375	0.3862	0.5257		77.8	0.1751	0.2782	0.3349	0.3852	0.5243		77.7	0.9868	1.7938	2.3613	3.929	4.7737
	77.8	0.1303	0.1572	0.2407	0.3913	0.5287		77.9	0.1789	0.276	0.3394	0.3821	0.5278		77.8	0.9864	1.7933	2.3619	3.9292	4.7743
	77.9	0.1355	0.1598	0.2419	0.3953	0.5318		78	0.1774	0.2797	0.3404	0.3848	0.529		77.9	0.9897	1.7931	2.3651	3.9315	4.781
	78	0.1337	0.1581	0.2416	0.3969	0.5331		78.1	0.1738	0.2772	0.3416	0.3856	0.5274		78	0.9903	1.7926	2.3631	3.9257	4.7786
	78.1	0.1322	0.1575	0.2434	0.4002	0.5326		78.2	0.1788	0.2756	0.3368	0.3841	0.5294		78.1	0.995	1.7975	2.3666	3.9271	4.7844
	78.2	0.1332	0.1613	0.2473	0.4072	0.5358		78.3	0.1788	0.2794	0.3407	0.3907	0.5317		78.2	0.9928	1.7963	2.364	3.9242	4.7861
	78.3	0.1329	0.1604	0.2476	0.4091	0.5387		78.4	0.1773	0.2789	0.3417	0.3961	0.5291		78.3	0.9933	1.7948	2.3649	3.9243	4.7897
	78.4	0.1281	0.1569	0.2425	0.4033	0.5342		78.5	0.1804	0.2764	0.338	0.3922	0.5268		78.4	0.996	1.7932	2.3643	3.9217	4.7885
	78.5	0.1342	0.1613	0.2417	0.4051	0.5356		78.6	0.1784	0.2769	0.3408	0.3913	0.5229		78.5	0.9967	1.7947	2.3625	3.9193	4.7882
	78.6	0.1375	0.1634	0.241	0.4061	0.534		78.7	0.1781	0.274	0.3355	0.389	0.5247		78.6	0.994	1.7901	2.3564	3.9144	4.7876
	78.7	0.1357	0.1644	0.2398	0.41	0.5321		78.8	0.1769	0.2752	0.3344	0.3889	0.5213		78.7	0.9916	1.7844	2.3508	3.9091	4.7857
	78.8	0.1418	0.1677	0.2435	0.4163	0.5371		78.9	0.1746	0.273	0.3325	0.3833	0.5171		78.8	0.9873	1.7803	2.3464	3.9034	4.7849
	78.9	0.1431	0.1705	0.2443	0.416	0.5337		79	0.1728	0.2706	0.3268	0.3802	0.5124		78.9	0.9838	1.7752	2.3427	3.8954	4.7825
	79	0.143	0.171	0.2434	0.425	0.5324		79.1	0.1702	0.2692	0.3273	0.3785	0.5101		79	0.9854	1.7729	2.34	3.8921	4.783
	79.1	0.1386	0.1715	0.2374	0.4247	0.5331		79.2	0.169	0.2695	0.3276	0.3784	0.5104		79.1	0.9902	1.7733	2.3379	3.8948	4.7866
	79.2	0.1378	0.1723	0.237	0.4246	0.5296		79.3	0.1686	0.2669	0.3276	0.3751	0.5056		79.2	0.995	1.7741	2.3404	3.8961	4.7884
	79.3	0.1397	0.171	0.2364	0.4262	0.5311		79.4	0.1674	0.2649	0.3227	0.3741	0.5065		79.3	0.9966	1.771	2.3369	3.8939	4.7891
	79.4	0.1372	0.1691	0.2378	0.4229	0.5279		79.5	0.1669	0.2619	0.3197	0.3711	0.5059		79.4	0.9964	1.7701	2.3367	3.8914	4.7927
	79.5	0.1334	0.1679	0.2361	0.42	0.5261		79.6	0.1664	0.258	0.3208	0.3715	0.5073		79.5	0.9937	1.7692	2.3361	3.8904	4.7934
	79.6	0.1338	0.1745	0.2393	0.4278	0.5276		79.7	0.1609	0.2571	0.3197	0.3687	0.502		79.6	0.9939	1.7705	2.3377	3.8906	4.7927
	79.7	0.1367	0.1774	0.2408	0.4326	0.5279		79.8	0.1598	0.2521	0.3129	0.3642	0.501		79.7	0.9939	1.7722	2.3306	3.8877	4.7947
	79.8	0.1365	0.1766	0.2393	0.4326	0.5275		79.9	0.1604	0.248	0.3112	0.3639	0.5032		79.8	0.9944	1.7704	2.3298	3.8858	4.7956
	79.9	0.1326	0.1723	0.2341	0.4315	0.5229		80	0.1592	0.2511	0.3147	0.3696	0.5		79.9	0.9978	1.7719	2.3323	3.8887	4.7984
	80	0.1309	0.1681	0.2351	0.4289	0.5241		80.1	0.1603	0.2535	0.3157	0.3684	0.4994		80	0.9977	1.7703	2.3321	3.888	4.7973
	80.1	0.1353	0.1696	0.2364	0.4313	0.527		80.2	0.167	0.2541	0.3135	0.3684	0.5044		80.1	0.9994	1.769	2.3291	3.8891	4.7993
	80.2	0.1323	0.165	0.2302	0.4287	0.5281		80.3	0.1693	0.2567	0.316	0.3746	0.5076		80.2	1.0008	1.7719	2.3271	3.8884	4.8009
	80.3	0.1364	0.1638	0.2291	0.4315	0.5277		80.4	0.1684	0.2573	0.3219	0.372	0.5085		80.3	1.0069	1.7769	2.3286	3.891	4.8025
	80.4	0.1408	0.1697	0.2346	0.4335	0.5313		80.5	0.1715	0.2533	0.325	0.3678	0.5143		80.4	1.0102	1.7793	2.3292	3.8897	4.8028
	80.5	0.1355	0.1692	0.235	0.4287	0.5306		80.6	0.1731	0.2526	0.3284	0.3684	0.511		80.5	1.0103	1.7808	2.3297	3.8898	4.8051
	80.6	0.1323	0.1665	0.2352	0.4293	0.5319		80.7	0.1723	0.2518	0.3236	0.3635	0.5137		80.6	1.0094	1.7796	2.3247	3.8856	4.8053
	80.7	0.1284	0.1642	0.2341	0.4244	0.5259		80.8	0.1706	0.2501	0.3224	0.3562	0.514		80.7	1.0088	1.7817	2.3247	3.8877	4.8028
	80.8	0.1345	0.1677	0.2346	0.4278	0.5263		80.9	0.1688	0.2522	0.322	0.3578	0.5138		80.8	1.0062	1.7788	2.3253	3.8867	4.8034
	80.9	0.1364	0.1728	0.2351	0.4315	0.5291		81	0.1721	0.2561	0.3231	0.3565	0.5189		80.9	1.0063	1.778	2.3271	3.8854	4.804
	81	0.1388	0.1757	0.2367	0.4303	0.5315		81.1	0.174	0.2613	0.3248	0.3593	0.5176		81	1.0087	1.7781	2.3235	3.8822	4.8027
	81.1	0.1379	0.1751	0.2359	0.4276	0.5299		81.2	0.1744	0.2607	0.3249	0.3597	0.5174		81.1	1.0132	1.7838	2.3255	3.884	4.8068
	81.2	0.1367	0.1698	0.2334	0.426	0.5295		81.3	0.176	0.2601	0.3256	0.3609	0.5188		81.2	1.0132	1.7825	2.3235	3.8846	4.8085
	81.3	0.1362	0.1659	0.2334	0.4219	0.5266		81.4	0.1788	0.2582	0.3224	0.3608	0.5196		81.3	1.0166	1.7806	2.3216	3.8853	4.8082
	81.4	0.1315	0.1662	0.2323	0.4205	0.5218		81.5	0.1777	0.2574	0.3252	0.36	0.5163		81.4	1.017	1.7791	2.3185	3.8861	4.8081
	81.5	0.1321	0.1642	0.2312	0.4191	0.5232		81.6	0.1774	0.2546	0.3234	0.3573	0.5166		81.5	1.0161	1.7776	2.3181	3.8865	4.8063
	81.6	0.1326	0.1636	0.2309	0.4169	0.5249		81.7	0.1775	0.2556	0.325	0.3577	0.5146		81.6	1.0151	1.777	2.3171	3.8887	4.8079
	81.7	0.1306	0.1638	0.2317	0.42	0.5252		81.8	0.1781	0.254	0.3295	0.3556	0.5131		81.7	1.0157	1.7725	2.3103	3.8867	4.8042
	81.8	0.1288	0.1649	0.234	0.4202	0.5238		81.9	0.1765	0.2555	0.3324	0.3553	0.5066		81.8	1.0167	1.7711	2.3094	3.8862	4.8029
	81.9	0.1274	0.1652	0.2373	0.4201	0.5233		82	0.1708	0.2495	0.3297	0.3523	0.5034		81.9	1.0114	1.7728	2.3089	3.8861	4.8029
	82	0.1295	0.1628	0.2384	0.418	0.522		82.1	0.1702	0.2484	0.3299	0.3512	0.5051		82	1.0139	1.774	2.3126	3.8832	4.8046
	82.1	0.1295	0.1655	0.2442	0.4219	0.5271		82.2	0.1725	0.251	0.3295	0.3525	0.5082		82.1	1.0186	1.7723	2.3158	3.8851	4.8103
	82.2	0.131	0.1621	0.2428	0.4182	0.5271		82.3	0.1708	0.2547	0.3317	0.3559	0.5073		82.2	1.0187	1.7724	2.3174	3.8782	4.8085
	82.3	0.1312	0.1573	0.2424	0.419	0.5237		82.4	0.1733	0.2548	0.3269	0.3532	0.5074		82.3	1.0203	1.7742	2.3202	3.8772	4.8045
	82.4	0.1311	0.159	0.2455	0.4198	0.529		82.5	0.1757	0.2596	0.324	0.3564	0.5107		82.4	1.0224	1.7759	2.319	3.8726	4.8014
	82.5	0.1307	0.1588	0.2448	0.4204	0.5283		82.6	0.1779	0.2628	0.3238	0.357	0.5113		82.5	1.0221	1.7798	2.3236	3.8707	4.8029
	82.6	0.1301	0.1627	0.2455	0.4196	0.5288		82.7	0.181	0.2599	0.3225	0.3539	0.51		82.6	1.0239	1.7784	2.3225	3.8738	4.8057
	82.7	0.13	0.1638	0.2467	0.4209	0.5313		82.8	0.1796	0.2586	0.321	0.3556	0.5134		82.7	1.0283	1.7787	2.3258	3.8778	4.8112
	82.8	0.129	0.1623	0.2471	0.421	0.53		82.9	0.1786	0.2593	0.3167	0.354	0.5155		82.8	1.0328	1.778	2.3261	3.8807	4.814
	82.9	0.1287	0.1611	0.2497	0.4222	0.5336		83	0.1753	0.2613	0.3173	0.3548	0.5176		82.9	1.0342	1.775	2.3225	3.8761	4.8152
	83	0.1298	0.1628	0.2502	0.4245	0.5398		83.1	0.1707	0.2638	0.3158	0.3532	0.5145		83	1.0291	1.7743	2.3219	3.8721	4.8133
	83.1	0.1277	0.1675	0.2543	0.4232	0.5448		83.2	0.1706	0.2623	0.3126	0.3489	0.5147		83.1	1.0308	1.7734	2.3227	3.8729	4.8159
	83.2	0.1273	0.1674	0.2522	0.4225	0.5449		83.3	0.1724	0.2644	0.31	0.345	0.515		83.2	1.0358	1.7729	2.3238	3.8744	4.8201
	83.3	0.1233	0.1662	0.2486	0.4199	0.5415		83.4	0.172	0.2645	0.3088	0.347	0.5176		83.3	1.0331	1.7727	2.3233	3.8747	4.819
	83.4	0.1198	0.1649	0.2484	0.4138	0.5394		83.5	0.1707	0.2634	0.3078	0.3502	0.5176		83.4	1.0375	1.7745	2.3242	3.8791	4.8243
	83.5	0.1192	0.1652	0.2507	0.4092	0.5431		83.6	0.1718	0.2608	0.3072	0.3488	0.5201		83.5	1.0362	1.7765	2.3235	3.8794	4.826
	83.6	0.1207	0.1703	0.2546	0.4144	0.548		83.7	0.1724	0.2651	0.3071	0.3505	0.5234		83.6	1.0361	1.7739	2.3188	3.8769	4.8239
	83.7	0.1189	0.1692	0.2506	0.4169	0.5457		83.8	0.1738	0.2678	0.3086	0.3525	0.5256		83.7	1.0309	1.7719	2.3169	3.8718	4.8224
	83.8	0.1183	0.1671	0.2492	0.417	0.5437		83.9	0.1724	0.2704	0.3097	0.3538	0.5221		83.8	1.0325	1.7756	2.3167	3.8769	4.8266
	83.9	0.1149	0.1656	0.2443	0.4144	0.5397		84	0.1635	0.2716	0.3036	0.3528	0.5191		83.9	1.0311	1.7736	2.319	3.8774	4.8291
	84	0.1178	0.1674	0.2468	0.4118	0.5422		84.1	0.1621	0.268	0.3007	0.3494	0.5192		84	1.0319	1.7705	2.3193	3.8782	4.8277
	84.1	0.1159	0.1625	0.2456	0.4066	0.5399		84.2	0.1713	0.2715	0.3028	0.3476	0.5215		84.1	1.0335	1.7691	2.3196	3.8815	4.8284
	84.2	0.1165	0.1579	0.2459	0.4017	0.5375		84.3	0.1645	0.2749	0.3071	0.3517	0.5201		84.2	1.0339	1.7668	2.3162	3.882	4.8246
	84.3	0.1136	0.155	0.2437	0.3926	0.5374		84.4	0.1611	0.2713	0.3051	0.3485	0.5182		84.3	1.0378	1.7708	2.3188	3.8845	4.8259
	84.4	0.1175	0.157	0.2494	0.3937	0.5388		84.5	0.1632	0.2732	0.3043	0.3432	0.5176		84.4	1.0388	1.7707	2.3165	3.8868	4.8236
	84.5	0.1155	0.1556	0.2502	0.3971	0.5404		84.6	0.1605	0.2756	0.3035	0.3422	0.5211		84.5	1.0358	1.7697	2.3154	3.8885	4.8257
	84.6	0.1187	0.1599	0.2559	0.4019	0.5462		84.7	0.1581	0.2749	0.3051	0.3446	0.5261		84.6	1.0386	1.7724	2.3186	3.8918	4.8302
	84.7	0.123	0.1664	0.2611	0.4042	0.5505		84.8	0.1593	0.2761	0.3085	0.3485	0.5236		84.7	1.0383	1.7757	2.3212	3.8914	4.8331
	84.8	0.1219	0.1629	0.2601	0.3975	0.5505		84.9	0.1628	0.2735	0.3081	0.3482	0.5245		84.8	1.0415	1.7751	2.3248	3.8949	4.8348
	84.9	0.1214	0.1621	0.2628	0.3981	0.5523		85	0.1674	0.2754	0.3072	0.3515	0.5247		84.9	1.0486	1.7769	2.3289	3.8977	4.8385
	85	0.1192	0.1645	0.2597	0.3969	0.5506		85.1	0.1684	0.2786	0.3093	0.3499	0.5246		85	1.0506	1.7764	2.3283	3.8972	4.8381
	85.1	0.1184	0.1626	0.2595	0.3921	0.5505		85.2	0.1647	0.2825	0.31	0.3508	0.5238		85.1	1.0542	1.78	2.334	3.9017	4.8441
	85.2	0.1186	0.1645	0.2638	0.3901	0.549		85.3	0.1658	0.285	0.3106	0.3539	0.5237		85.2	1.0538	1.7789	2.3365	3.9017	4.8442
	85.3	0.1185	0.1629	0.2635	0.3891	0.5521		85.4	0.1642	0.2886	0.3131	0.3555	0.5268		85.3	1.0509	1.7788	2.3337	3.9018	4.8419
	85.4	0.1202	0.1599	0.2614	0.3892	0.5527		85.5	0.1667	0.2883	0.3132	0.3547	0.5297		85.4	1.0497	1.7799	2.3349	3.9037	4.8409
	85.5	0.1219	0.1597	0.2588	0.3909	0.5527		85.6	0.1674	0.2901	0.3124	0.3555	0.5269		85.5	1.0481	1.7753	2.3329	3.9015	4.8391
	85.6	0.1257	0.1612	0.2578	0.3935	0.5533		85.7	0.1693	0.2889	0.3068	0.3521	0.5266		85.6	1.0533	1.7741	2.3341	3.902	4.8404
	85.7	0.1237	0.1599	0.2601	0.3909	0.5557		85.8	0.1728	0.2925	0.3056	0.3555	0.5306		85.7	1.0513	1.7717	2.3318	3.8996	4.8421
	85.8	0.1185	0.1578	0.2574	0.3883	0.554		85.9	0.173	0.2921	0.3122	0.3607	0.5296		85.8	1.0499	1.7752	2.3328	3.9012	4.843
	85.9	0.1203	0.1574	0.2579	0.39	0.5555		86	0.1732	0.2925	0.3127	0.3609	0.5312		85.9	1.047	1.7733	2.3315	3.8969	4.8443
	86	0.1148	0.1513	0.2559	0.3853	0.5558		86.1	0.1721	0.2891	0.3134	0.3589	0.5313		86	1.047	1.7724	2.3319	3.8973	4.8433
	86.1	0.1158	0.1499	0.2553	0.3863	0.5601		86.2	0.1729	0.2826	0.3145	0.3574	0.5313		86.1	1.0462	1.7705	2.3278	3.896	4.8392
	86.2	0.1188	0.1501	0.254	0.3859	0.563		86.3	0.1729	0.2793	0.3169	0.3563	0.5308		86.2	1.0441	1.7707	2.3273	3.8939	4.8378
	86.3	0.1162	0.1438	0.255	0.381	0.5593		86.4	0.173	0.281	0.318	0.3533	0.5305		86.3	1.0442	1.7708	2.3266	3.8911	4.8379
	86.4	0.115	0.1454	0.26	0.3805	0.5585		86.5	0.1721	0.2852	0.3185	0.357	0.5361		86.4	1.0404	1.7684	2.3279	3.8887	4.8402
	86.5	0.1151	0.1461	0.2566	0.3793	0.5597		86.6	0.1714	0.2902	0.3168	0.3612	0.5346		86.5	1.0367	1.7697	2.3261	3.8882	4.8397
	86.6	0.1169	0.1457	0.2553	0.3789	0.5574		86.7	0.1737	0.2909	0.3156	0.3624	0.537		86.6	1.038	1.7692	2.3255	3.8901	4.8427
	86.7	0.1202	0.1464	0.2588	0.3808	0.5594		86.8	0.1723	0.2907	0.3175	0.3645	0.5304		86.7	1.0391	1.7694	2.3281	3.89	4.8449
	86.8	0.115	0.144	0.2554	0.3778	0.5598		86.9	0.1726	0.2904	0.3164	0.3609	0.5302		86.8	1.0402	1.7688	2.3279	3.8932	4.8499
	86.9	0.1141	0.1427	0.2543	0.3776	0.5611		87	0.1712	0.2895	0.3166	0.3602	0.5329		86.9	1.0437	1.7722	2.3288	3.8931	4.8509
	87	0.1106	0.1374	0.2487	0.3691	0.5555		87.1	0.1678	0.2911	0.3158	0.3588	0.5306		87	1.0489	1.78	2.3315	3.8964	4.8578
	87.1	0.111	0.1388	0.2501	0.3681	0.5553		87.2	0.1639	0.2848	0.3102	0.3538	0.5278		87.1	1.0433	1.7768	2.3286	3.8971	4.8568
	87.2	0.1132	0.1429	0.2512	0.3712	0.5569		87.3	0.1632	0.2833	0.3089	0.3484	0.5279		87.2	1.0398	1.774	2.325	3.8956	4.855
	87.3	0.1149	0.1438	0.2533	0.3739	0.5618		87.4	0.1658	0.2842	0.3077	0.3483	0.5303		87.3	1.0432	1.7759	2.329	3.8981	4.8573
	87.4	0.1157	0.143	0.2548	0.3779	0.5634		87.5	0.164	0.2882	0.3113	0.3499	0.5287		87.4	1.0435	1.7789	2.3307	3.9006	4.8586
	87.5	0.1165	0.1412	0.2566	0.3786	0.5713		87.6	0.163	0.2894	0.31	0.3482	0.5279		87.5	1.042	1.7816	2.3316	3.8982	4.8585
	87.6	0.1146	0.1449	0.2605	0.3825	0.5716		87.7	0.1642	0.2895	0.3136	0.351	0.5301		87.6	1.0404	1.7796	2.331	3.9008	4.8594
	87.7	0.1179	0.147	0.2622	0.3849	0.5713		87.8	0.1605	0.2906	0.3144	0.352	0.5288		87.7	1.0392	1.7799	2.3352	3.9028	4.858
	87.8	0.1127	0.1424	0.2581	0.3794	0.5685		87.9	0.1599	0.2921	0.3124	0.3543	0.5293		87.8	1.0349	1.7749	2.3337	3.8962	4.8535
	87.9	0.1146	0.1424	0.2571	0.3793	0.5704		88	0.1647	0.2925	0.3139	0.3586	0.5312		87.9	1.0333	1.7741	2.3342	3.896	4.8554
	88	0.1143	0.1391	0.2582	0.3812	0.5681		88.1	0.1671	0.299	0.3171	0.3644	0.5315		88	1.0345	1.7711	2.3312	3.8984	4.8528
	88.1	0.117	0.1416	0.2589	0.3848	0.5681		88.2	0.1693	0.3007	0.3192	0.3656	0.535		88.1	1.0302	1.7705	2.3258	3.8952	4.848
	88.2	0.1179	0.1382	0.2547	0.3816	0.5654		88.3	0.1652	0.297	0.321	0.3674	0.5321		88.2	1.0293	1.7722	2.3232	3.8944	4.8474
	88.3	0.1185	0.1422	0.2511	0.3813	0.5597		88.4	0.1633	0.2908	0.3153	0.3652	0.5281		88.3	1.0277	1.7707	2.3199	3.8952	4.8485
	88.4	0.1168	0.1429	0.2498	0.3783	0.5603		88.5	0.1625	0.2887	0.317	0.3677	0.5273		88.4	1.0285	1.7697	2.3154	3.8927	4.8521
	88.5	0.1142	0.142	0.2514	0.3786	0.557		88.6	0.1636	0.2864	0.3185	0.3647	0.5253		88.5	1.0248	1.7637	2.3101	3.8921	4.8547
	88.6	0.1119	0.1424	0.2533	0.3767	0.5615		88.7	0.1658	0.2868	0.3203	0.3672	0.5286		88.6	1.0249	1.7618	2.3063	3.891	4.8549
	88.7	0.1085	0.1375	0.2496	0.3734	0.5618		88.8	0.168	0.2916	0.3189	0.3715	0.5314		88.7	1.0201	1.762	2.3065	3.8901	4.8526
	88.8	0.1057	0.1353	0.2489	0.3743	0.5608		88.9	0.1702	0.2939	0.319	0.3662	0.5297		88.8	1.0191	1.7635	2.305	3.8847	4.8501
	88.9	0.103	0.1335	0.2475	0.3706	0.5603		89	0.1714	0.296	0.3195	0.3604	0.5244		88.9	1.0189	1.7661	2.3037	3.888	4.8473
	89	0.102	0.1327	0.2458	0.3736	0.5579		89.1	0.1734	0.2989	0.3201	0.3596	0.5274		89	1.0203	1.7686	2.3087	3.8888	4.8512
	89.1	0.1048	0.1346	0.2487	0.3768	0.5586		89.2	0.1744	0.3012	0.3238	0.3623	0.5292		89.1	1.0251	1.7696	2.3137	3.8914	4.8574
	89.2	0.1052	0.1373	0.2494	0.376	0.5579		89.3	0.1714	0.303	0.3251	0.3649	0.5289		89.2	1.023	1.7693	2.3143	3.8897	4.8562
	89.3	0.1075	0.1414	0.2529	0.3749	0.565		89.4	0.165	0.3031	0.3301	0.3665	0.5297		89.3	1.0242	1.7714	2.3156	3.8908	4.8573
	89.4	0.106	0.1399	0.2506	0.3746	0.5655		89.5	0.1609	0.3056	0.3314	0.368	0.5249		89.4	1.0233	1.7715	2.3158	3.8892	4.8573
	89.5	0.1046	0.136	0.2463	0.374	0.5642		89.6	0.155	0.3003	0.3275	0.359	0.5176		89.5	1.0259	1.7768	2.3193	3.89	4.8597
	89.6	0.1039	0.1337	0.2394	0.3748	0.5608		89.7	0.1508	0.2977	0.3223	0.3562	0.5143		89.6	1.027	1.7768	2.3199	3.8885	4.8612
	89.7	0.1013	0.131	0.2376	0.3695	0.5579		89.8	0.1497	0.2953	0.3161	0.3544	0.5136		89.7	1.0276	1.7779	2.3199	3.8878	4.8621
	89.8	0.0999	0.1291	0.2391	0.3671	0.5571		89.9	0.1486	0.2979	0.3158	0.3529	0.5155		89.8	1.0275	1.7787	2.3178	3.8855	4.8626
	89.9	0.0985	0.1285	0.2364	0.3649	0.5606		90	0.1461	0.2997	0.3152	0.3541	0.5123		89.9	1.0226	1.7785	2.3145	3.8813	4.8603
	90	0.0993	0.1308	0.2394	0.3665	0.5638		90.1	0.143	0.2991	0.3173	0.3535	0.514		90	1.024	1.7809	2.3089	3.8776	4.8586
	90.1	0.0978	0.1291	0.238	0.3671	0.5624		90.2	0.1438	0.3032	0.3202	0.3548	0.5154		90.1	1.0249	1.7817	2.3043	3.8764	4.8601
	90.2	0.0978	0.1331	0.2379	0.3702	0.5617		90.3	0.1407	0.3049	0.3188	0.3576	0.5129		90.2	1.0253	1.7829	2.3017	3.8731	4.8595
	90.3	0.1002	0.1373	0.2381	0.3755	0.5638		90.4	0.1411	0.3053	0.317	0.3602	0.5124		90.3	1.0208	1.78	2.2996	3.8672	4.8563
	90.4	0.103	0.1398	0.2394	0.3786	0.5656		90.5	0.1399	0.3067	0.3182	0.3616	0.5129		90.4	1.0248	1.7793	2.303	3.8676	4.8583
	90.5	0.1031	0.1389	0.2376	0.377	0.5656		90.6	0.141	0.3055	0.3186	0.3603	0.5098		90.5	1.0261	1.7776	2.3039	3.8679	4.8617
	90.6	0.0997	0.1363	0.2346	0.3734	0.5644		90.7	0.1396	0.3053	0.3196	0.3561	0.5064		90.6	1.0285	1.7793	2.3031	3.8648	4.8592
	90.7	0.0952	0.1308	0.2318	0.367	0.5618		90.8	0.1445	0.3053	0.3144	0.3505	0.5091		90.7	1.0349	1.7794	2.3048	3.8672	4.8645
	90.8	0.094	0.1292	0.2322	0.3641	0.5629		90.9	0.1409	0.3068	0.3173	0.3508	0.5109		90.8	1.038	1.7838	2.3073	3.8688	4.8666
	90.9	0.0961	0.1328	0.2342	0.3661	0.5638		91	0.1393	0.3091	0.3152	0.3502	0.5133		90.9	1.0348	1.783	2.3037	3.867	4.8636
	91	0.0957	0.1286	0.2301	0.364	0.5621		91.1	0.1401	0.3093	0.3159	0.3504	0.5143		91	1.0317	1.7816	2.3014	3.8701	4.8616
	91.1	0.092	0.1287	0.2322	0.3595	0.5648		91.2	0.1416	0.3079	0.3162	0.3524	0.5133		91.1	1.0305	1.7874	2.3054	3.8762	4.8683
	91.2	0.0896	0.122	0.2313	0.3564	0.5617		91.3	0.1397	0.3046	0.3171	0.3539	0.5168		91.2	1.0316	1.7903	2.3081	3.8791	4.8683
	91.3	0.0939	0.1226	0.2305	0.3575	0.5621		91.4	0.1426	0.3008	0.3161	0.3532	0.5197		91.3	1.0313	1.7933	2.3082	3.8779	4.8671
	91.4	0.0935	0.1227	0.229	0.3548	0.5599		91.5	0.1419	0.3035	0.3186	0.3556	0.5167		91.4	1.0311	1.7951	2.3107	3.8792	4.8707
	91.5	0.0947	0.1258	0.2317	0.3557	0.5624		91.6	0.141	0.3019	0.318	0.3551	0.5125		91.5	1.0313	1.7931	2.3101	3.8773	4.8719
	91.6	0.0949	0.1265	0.2365	0.3525	0.5659		91.7	0.1399	0.3017	0.3192	0.3541	0.5132		91.6	1.0326	1.7956	2.3077	3.8757	4.873
	91.7	0.0923	0.1279	0.2368	0.348	0.5667		91.8	0.1377	0.3036	0.3209	0.3504	0.5131		91.7	1.0312	1.799	2.306	3.8754	4.8749
	91.8	0.0937	0.1297	0.2361	0.3469	0.5663		91.9	0.1346	0.3011	0.3214	0.347	0.5104		91.8	1.0345	1.7994	2.3082	3.8761	4.8763
	91.9	0.0948	0.1293	0.2325	0.344	0.5636		92	0.1398	0.3026	0.3225	0.3452	0.5126		91.9	1.034	1.7948	2.3093	3.8764	4.8787
	92	0.0968	0.1361	0.2343	0.3451	0.5653		92.1	0.1431	0.3063	0.3258	0.3476	0.5138		92	1.0304	1.7937	2.3101	3.8734	4.8757
	92.1	0.0965	0.1347	0.2335	0.342	0.5637		92.2	0.144	0.3113	0.3229	0.3508	0.5181		92.1	1.0294	1.7951	2.3116	3.8742	4.8782
	92.2	0.0938	0.1355	0.2326	0.3428	0.5631		92.3	0.1433	0.3164	0.3202	0.3551	0.516		92.2	1.0327	1.7973	2.3156	3.877	4.8845
	92.3	0.094	0.1377	0.2367	0.3459	0.5617		92.4	0.1425	0.3236	0.3196	0.3591	0.515		92.3	1.0322	1.7964	2.3121	3.8744	4.8841
	92.4	0.0878	0.1293	0.2319	0.3448	0.5548		92.5	0.1424	0.3236	0.3161	0.357	0.5127		92.4	1.0281	1.792	2.3099	3.8734	4.8793
	92.5	0.0906	0.1281	0.2309	0.3479	0.558		92.6	0.1396	0.3223	0.3158	0.3593	0.5059		92.5	1.0276	1.7915	2.3084	3.8746	4.877
	92.6	0.0931	0.1303	0.2336	0.3516	0.5587		92.7	0.1422	0.3192	0.316	0.358	0.5059		92.6	1.0287	1.7895	2.3101	3.8739	4.878
	92.7	0.0936	0.1289	0.2327	0.3533	0.5622		92.8	0.1397	0.32	0.317	0.3608	0.5042		92.7	1.0284	1.79	2.3114	3.8728	4.8766
	92.8	0.098	0.1307	0.2331	0.3533	0.5629		92.9	0.1426	0.3184	0.3149	0.3579	0.508		92.8	1.0285	1.7897	2.3094	3.8687	4.8755
	92.9	0.1031	0.1311	0.2371	0.3577	0.5641		93	0.1372	0.3189	0.3141	0.3585	0.5051		92.9	1.0278	1.7912	2.309	3.8662	4.8727
	93	0.106	0.135	0.2421	0.3622	0.5704		93.1	0.1345	0.3153	0.3126	0.3541	0.4998		93	1.0256	1.7894	2.3048	3.8665	4.8711
	93.1	0.1035	0.1335	0.2418	0.3607	0.5698		93.2	0.1377	0.3092	0.3098	0.3525	0.4989		93.1	1.0218	1.7859	2.3017	3.8649	4.8691
	93.2	0.1059	0.1329	0.2381	0.3613	0.5692		93.3	0.1403	0.312	0.3125	0.3525	0.5028		93.2	1.0226	1.7861	2.3058	3.8645	4.87
	93.3	0.1063	0.1304	0.2352	0.3602	0.5708		93.4	0.1415	0.3152	0.3149	0.3543	0.5005		93.3	1.0227	1.7855	2.3088	3.862	4.869
	93.4	0.1078	0.1287	0.2357	0.3608	0.5679		93.5	0.135	0.3122	0.3142	0.3528	0.4955		93.4	1.0205	1.7811	2.3068	3.8557	4.8652
	93.5	0.1087	0.129	0.2307	0.3591	0.5659		93.6	0.1331	0.3084	0.3092	0.3432	0.4951		93.5	1.0198	1.7789	2.3093	3.8552	4.867
	93.6	0.1047	0.1266	0.2264	0.3572	0.5606		93.7	0.1377	0.3042	0.3048	0.3421	0.4964		93.6	1.0219	1.7777	2.3107	3.8532	4.868
	93.7	0.1033	0.1233	0.2236	0.3533	0.5646		93.8	0.141	0.3047	0.3037	0.339	0.4965		93.7	1.0221	1.7793	2.3101	3.8523	4.8693
	93.8	0.1056	0.1254	0.2263	0.3488	0.5703		93.9	0.1443	0.3055	0.3059	0.339	0.501		93.8	1.0265	1.7848	2.3104	3.8562	4.8748
	93.9	0.1078	0.1291	0.2303	0.3466	0.5716		94	0.1435	0.3064	0.3048	0.3413	0.4987		93.9	1.029	1.7903	2.3131	3.858	4.8803
	94	0.1049	0.1293	0.2287	0.3452	0.5728		94.1	0.1441	0.302	0.2998	0.3375	0.4998		94	1.0255	1.7887	2.3117	3.8543	4.8786
	94.1	0.0983	0.1258	0.224	0.3431	0.5743		94.2	0.1439	0.3014	0.3022	0.3351	0.5024		94.1	1.0243	1.7875	2.3104	3.8522	4.8817
	94.2	0.0985	0.1293	0.2232	0.3428	0.5728		94.3	0.1421	0.3021	0.3048	0.3359	0.4996		94.2	1.024	1.7858	2.3084	3.8517	4.8824
	94.3	0.097	0.1293	0.2225	0.3473	0.5752		94.4	0.1414	0.3024	0.3049	0.3355	0.4974		94.3	1.0276	1.7903	2.3102	3.8502	4.8859
	94.4	0.0979	0.131	0.2264	0.3486	0.5783		94.5	0.1442	0.3035	0.3101	0.333	0.5029		94.4	1.0317	1.79	2.314	3.8551	4.8875
	94.5	0.1011	0.1304	0.2265	0.3474	0.5748		94.6	0.1448	0.3069	0.3152	0.3343	0.5038		94.5	1.0333	1.7928	2.3192	3.8629	4.8877
	94.6	0.0978	0.1276	0.2234	0.343	0.5698		94.7	0.1436	0.3071	0.3146	0.3355	0.5033		94.6	1.0321	1.796	2.3203	3.8622	4.8867
	94.7	0.1011	0.1263	0.2255	0.3455	0.5684		94.8	0.1427	0.3066	0.3111	0.3374	0.5016		94.7	1.032	1.7952	2.3211	3.8599	4.8903
	94.8	0.1091	0.131	0.2274	0.3487	0.5688		94.9	0.137	0.3054	0.3131	0.342	0.4978		94.8	1.0326	1.7959	2.3196	3.8582	4.8943
	94.9	0.1115	0.1321	0.2267	0.3465	0.5676		95	0.1381	0.3	0.3054	0.3402	0.5003		94.9	1.033	1.7949	2.3194	3.8544	4.895
	95	0.114	0.1348	0.2264	0.348	0.5659		95.1	0.1328	0.2968	0.3035	0.3431	0.4998		95	1.03	1.7909	2.3194	3.852	4.8962
	95.1	0.1155	0.1339	0.2249	0.3428	0.5657		95.2	0.1276	0.2909	0.2969	0.3395	0.4971		95.1	1.0278	1.7901	2.315	3.8471	4.8925
	95.2	0.1146	0.1289	0.223	0.338	0.5639		95.3	0.1273	0.2882	0.2932	0.3368	0.5028		95.2	1.0307	1.7936	2.3114	3.8466	4.8894
	95.3	0.1142	0.1303	0.2232	0.3376	0.563		95.4	0.1309	0.2889	0.2942	0.337	0.5087		95.3	1.0345	1.7935	2.3099	3.8489	4.8915
	95.4	0.1101	0.1242	0.2198	0.3348	0.5587		95.5	0.1313	0.2903	0.2934	0.3425	0.5072		95.4	1.0353	1.7938	2.3107	3.8485	4.8941
	95.5	0.1089	0.1183	0.2189	0.3316	0.5557		95.6	0.1365	0.2887	0.2931	0.3396	0.5089		95.5	1.0397	1.7941	2.3098	3.8512	4.8966
	95.6	0.1124	0.12	0.2214	0.3344	0.5552		95.7	0.1402	0.2926	0.2937	0.3396	0.512		95.6	1.0453	1.7964	2.3125	3.8563	4.8978
	95.7	0.1167	0.1234	0.228	0.3373	0.5582		95.8	0.1433	0.2923	0.2925	0.3389	0.5132		95.7	1.0458	1.7936	2.3103	3.8562	4.894
	95.8	0.119	0.1223	0.2291	0.3399	0.5563		95.9	0.1437	0.2921	0.2966	0.3414	0.5096		95.8	1.0416	1.7906	2.3097	3.8555	4.8904
	95.9	0.1207	0.1238	0.2249	0.338	0.556		96	0.1485	0.2861	0.2939	0.3429	0.513		95.9	1.0446	1.7919	2.314	3.8578	4.8905
	96	0.1214	0.1258	0.2233	0.3373	0.5519		96.1	0.1473	0.2859	0.294	0.3461	0.5164		96	1.0456	1.7881	2.3154	3.8597	4.8892
	96.1	0.1245	0.1306	0.2258	0.3373	0.5547		96.2	0.1473	0.2837	0.2913	0.3455	0.5173		96.1	1.0444	1.789	2.3176	3.8598	4.8914
	96.2	0.1275	0.1314	0.2269	0.3409	0.5588		96.3	0.1486	0.2814	0.2915	0.3421	0.5164		96.2	1.0416	1.7883	2.3197	3.8601	4.8908
	96.3	0.1299	0.13	0.228	0.3402	0.5584		96.4	0.15	0.2798	0.2897	0.3422	0.5184		96.3	1.0387	1.7847	2.3207	3.8601	4.8943
	96.4	0.1256	0.1278	0.2247	0.3343	0.5552		96.5	0.1528	0.2805	0.2886	0.3474	0.5185		96.4	1.0454	1.7882	2.3254	3.8647	4.8992
	96.5	0.1194	0.1255	0.2214	0.3325	0.5533		96.6	0.1567	0.2829	0.2888	0.3508	0.5145		96.5	1.0403	1.7859	2.3222	3.8593	4.8964
	96.6	0.1219	0.1281	0.2233	0.3354	0.557		96.7	0.1566	0.2831	0.2885	0.3524	0.5158		96.6	1.0388	1.786	2.3233	3.8564	4.8931
	96.7	0.1214	0.1287	0.2232	0.3328	0.5554		96.8	0.1547	0.2831	0.2889	0.3558	0.5158		96.7	1.0395	1.7871	2.3269	3.8586	4.8944
	96.8	0.1233	0.1304	0.22	0.3365	0.555		96.9	0.1478	0.282	0.2877	0.3584	0.5073		96.8	1.0322	1.7859	2.3204	3.8576	4.8904
	96.9	0.1212	0.13	0.2181	0.3365	0.5514		97	0.1462	0.2773	0.2816	0.3567	0.5034		96.9	1.0314	1.7828	2.3176	3.8542	4.8856
	97	0.1173	0.1305	0.2157	0.3362	0.5491		97.1	0.1458	0.2733	0.2793	0.3555	0.5011		97	1.0352	1.7874	2.3235	3.8554	4.8923
	97.1	0.1146	0.1301	0.2152	0.3358	0.5483		97.2	0.1477	0.2728	0.2782	0.3539	0.5028		97.1	1.0324	1.7889	2.3247	3.8542	4.8935
	97.2	0.1172	0.1334	0.2132	0.3379	0.5458		97.3	0.1455	0.2734	0.2791	0.3556	0.5055		97.2	1.0329	1.7831	2.3208	3.8487	4.8888
	97.3	0.1202	0.1341	0.214	0.3405	0.5467		97.4	0.1451	0.2729	0.2749	0.3554	0.5016		97.3	1.0329	1.7807	2.3143	3.8466	4.886
	97.4	0.1166	0.1329	0.2141	0.3407	0.549		97.5	0.1414	0.2742	0.2731	0.3549	0.5		97.4	1.0332	1.7767	2.3114	3.8446	4.8879
	97.5	0.1163	0.1313	0.2138	0.3428	0.5494		97.6	0.1407	0.2715	0.2693	0.3511	0.4988		97.5	1.0338	1.772	2.3083	3.8421	4.8864
	97.6	0.117	0.1323	0.2159	0.3448	0.5512		97.7	0.1398	0.2701	0.2702	0.35	0.5002		97.6	1.0358	1.7718	2.3084	3.8421	4.8884
	97.7	0.1109	0.1265	0.21	0.3429	0.5479		97.8	0.1401	0.269	0.2685	0.3503	0.502		97.7	1.0372	1.7729	2.3137	3.8417	4.8847
	97.8	0.1119	0.1254	0.2092	0.3439	0.5481		97.9	0.1402	0.2678	0.268	0.3494	0.5012		97.8	1.0332	1.7694	2.3145	3.8399	4.8803
	97.9	0.1105	0.1233	0.2054	0.3455	0.5455		98	0.1395	0.2662	0.2657	0.3508	0.5035		97.9	1.0308	1.7691	2.3134	3.8354	4.8789
	98	0.1101	0.1227	0.2063	0.3484	0.5475		98.1	0.135	0.2641	0.259	0.3472	0.5011		98	1.0347	1.7732	2.3135	3.8357	4.8724
	98.1	0.1115	0.1267	0.2044	0.353	0.5483		98.2	0.1307	0.2599	0.2562	0.3449	0.4992		98.1	1.0373	1.7779	2.3128	3.8413	4.8754
	98.2	0.1142	0.1258	0.201	0.3537	0.548		98.3	0.1268	0.2556	0.2551	0.3431	0.4973		98.2	1.041	1.7785	2.3105	3.8396	4.8762
	98.3	0.1152	0.1269	0.2018	0.3544	0.5477		98.4	0.128	0.2578	0.2546	0.3417	0.5022		98.3	1.0415	1.7803	2.3098	3.8364	4.8754
	98.4	0.1141	0.1276	0.1997	0.3529	0.5473		98.5	0.127	0.2548	0.2555	0.3405	0.5012		98.4	1.0413	1.7782	2.3121	3.8375	4.8743
	98.5	0.1153	0.1316	0.2037	0.3544	0.5478		98.6	0.1257	0.2512	0.256	0.341	0.5017		98.5	1.0421	1.7793	2.3143	3.8379	4.8784
	98.6	0.1155	0.1332	0.2031	0.3533	0.5465		98.7	0.1288	0.2486	0.2543	0.3363	0.5028		98.6	1.0442	1.7777	2.3145	3.8337	4.8766
	98.7	0.1127	0.1347	0.2027	0.3521	0.544		98.8	0.1276	0.2468	0.2524	0.3363	0.5031		98.7	1.0454	1.7783	2.315	3.8339	4.8806
	98.8	0.1106	0.133	0.2039	0.3494	0.5416		98.9	0.1296	0.2497	0.2495	0.3386	0.5001		98.8	1.0457	1.7758	2.313	3.8321	4.8799
	98.9	0.1068	0.1349	0.1997	0.3481	0.542		99	0.126	0.2528	0.2499	0.3414	0.4977		98.9	1.0449	1.7769	2.3123	3.8305	4.8805
	99	0.1031	0.1328	0.194	0.3399	0.5409		99.1	0.129	0.2503	0.2513	0.3429	0.5001		99	1.0448	1.7798	2.312	3.831	4.8833
	99.1	0.1025	0.1284	0.1912	0.3352	0.537		99.2	0.1319	0.2531	0.2534	0.3455	0.5013		99.1	1.0433	1.7784	2.3142	3.8308	4.8852
	99.2	0.1097	0.1313	0.1935	0.3408	0.5402		99.3	0.1318	0.2508	0.255	0.3504	0.5033		99.2	1.0449	1.7788	2.3166	3.8315	4.8854
	99.3	0.1069	0.1341	0.1915	0.342	0.5396		99.4	0.1307	0.2499	0.254	0.3537	0.5021		99.3	1.0466	1.7788	2.3139	3.8335	4.8869
	99.4	0.1106	0.1405	0.1923	0.3454	0.544		99.5	0.1338	0.2495	0.2503	0.354	0.5027		99.4	1.0441	1.7779	2.3078	3.8331	4.8875
	99.5	0.1081	0.1361	0.19	0.344	0.5452		99.6	0.1365	0.2528	0.2519	0.3542	0.5035		99.5	1.0432	1.7769	2.3026	3.8338	4.8883
	99.6	0.1067	0.1342	0.1898	0.3431	0.5438		99.7	0.1339	0.2543	0.2528	0.3576	0.4999		99.6	1.0437	1.7761	2.2971	3.8311	4.8863
	99.7	0.1098	0.1408	0.1933	0.3446	0.5471		99.8	0.1286	0.2536	0.2532	0.3553	0.4973		99.7	1.0422	1.7727	2.294	3.8268	4.8857
	99.8	0.1139	0.1437	0.1939	0.3461	0.5431		99.9	0.1239	0.252	0.2487	0.3511	0.4939		99.8	1.0422	1.7709	2.2936	3.8238	4.8844
	99.9	0.1137	0.1415	0.1928	0.348	0.539		100	0.1204	0.2495	0.2418	0.3473	0.4961		99.9	1.0449	1.7707	2.2945	3.8221	4.8831
	100	0.1132	0.1376	0.1921	0.3481	0.5364		100.1	0.1217	0.2491	0.2413	0.3486	0.4999		100	1.0411	1.7644	2.2883	3.8175	4.8766
	100.1	0.1192	0.1421	0.1979	0.3511	0.5384		100.2	0.1196	0.2518	0.244	0.3523	0.5011		100.1	1.0412	1.7629	2.2877	3.8159	4.8739
	100.2	0.1262	0.1424	0.2004	0.3493	0.5364		100.3	0.1186	0.2502	0.2392	0.3539	0.5023		100.2	1.0418	1.7598	2.2873	3.8118	4.8706
	100.3	0.1304	0.1434	0.2045	0.35	0.5416		100.4	0.1198	0.2485	0.2364	0.3532	0.5019		100.3	1.0433	1.7609	2.2925	3.8128	4.8721
	100.4	0.1335	0.1448	0.2077	0.3522	0.5468		100.5	0.1168	0.2494	0.2368	0.3526	0.4978		100.4	1.0401	1.7609	2.2916	3.812	4.8691
	100.5	0.1302	0.1431	0.205	0.3489	0.5437		100.6	0.1156	0.2506	0.2336	0.3519	0.494		100.5	1.039	1.7602	2.2902	3.8049	4.8671
	100.6	0.1282	0.1427	0.2051	0.3492	0.5432		100.7	0.1165	0.2491	0.2295	0.3477	0.4924		100.6	1.0374	1.7575	2.2877	3.7966	4.8672
	100.7	0.1324	0.1493	0.2051	0.3524	0.5482		100.8	0.1181	0.2522	0.2297	0.347	0.4909		100.7	1.0389	1.7572	2.2865	3.7985	4.8688
	100.8	0.1319	0.152	0.202	0.353	0.5498		100.9	0.1178	0.2497	0.2309	0.3427	0.4902		100.8	1.0378	1.7557	2.2816	3.7987	4.8657
	100.9	0.1268	0.1517	0.2023	0.3509	0.5489		101	0.1189	0.2502	0.2267	0.3419	0.4884		100.9	1.0346	1.7538	2.277	3.7973	4.8623
	101	0.1241	0.1523	0.2026	0.3494	0.5483		101.1	0.118	0.252	0.2286	0.3448	0.4844		101	1.0346	1.7568	2.2799	3.7994	4.8639
	101.1	0.1215	0.1554	0.2041	0.3476	0.5501		101.2	0.1193	0.2536	0.2295	0.3443	0.4832		101.1	1.0345	1.7569	2.2796	3.7992	4.8652
	101.2	0.1206	0.1574	0.2049	0.3473	0.5474		101.3	0.1216	0.2565	0.2328	0.3431	0.4826		101.2	1.0364	1.753	2.2813	3.7976	4.8655
	101.3	0.1201	0.1579	0.2047	0.3481	0.5481		101.4	0.1258	0.2539	0.2323	0.3409	0.4818		101.3	1.0314	1.7489	2.2781	3.7947	4.862
	101.4	0.1238	0.1573	0.2034	0.3497	0.5478		101.5	0.1266	0.2563	0.235	0.3402	0.475		101.4	1.028	1.7463	2.2725	3.7919	4.8559
	101.5	0.1291	0.1597	0.2041	0.3514	0.549		101.6	0.1254	0.2573	0.2337	0.3395	0.4728		101.5	1.0267	1.7496	2.2706	3.7914	4.8542
	101.6	0.133001	0.1637	0.2061	0.354801	0.550501		101.7	0.1256	0.2567	0.2335	0.3434	0.4732		101.6	1.0259	1.7537	2.2708	3.79	4.8544
	101.7	0.1356	0.1687	0.2108	0.3566	0.5592		101.8	0.1277	0.2567	0.2359	0.3446	0.4732		101.7	1.0251	1.7528	2.2707	3.7863	4.8532
	101.8	0.1316	0.1681	0.2098	0.3511	0.5593		101.9	0.1284	0.2607	0.2381	0.3448	0.4738		101.8	1.0216	1.7559	2.2686	3.781	4.8533
	101.9	0.1303	0.1707	0.2076	0.3445	0.5594		102	0.1288	0.2598	0.2394	0.3452	0.4787		101.9	1.0271	1.762	2.2697	3.7819	4.8567
	102	0.1296	0.1731	0.213	0.3436	0.562		102.1	0.1263	0.2633	0.2413	0.3482	0.4732		102	1.0294	1.7636	2.2698	3.7841	4.8602
	102.1	0.1286	0.171	0.2158	0.3432	0.5676		102.2	0.1275	0.2594	0.237601	0.345801	0.4705		102.1	1.0319	1.7704	2.2722	3.7838	4.8634
	102.2	0.1274	0.1679	0.2152	0.3437	0.5647		102.3	0.1299	0.2564	0.2359	0.3445	0.4718		102.2	1.0312	1.7675	2.2704	3.7809	4.8573
	102.3	0.1281	0.168	0.2197	0.3454	0.5636		102.4	0.1275	0.2544	0.2307	0.3466	0.4733		102.3	1.0339	1.7699	2.2712	3.7784	4.8568
	102.4	0.1292	0.1684	0.2192	0.3438	0.5623		102.5	0.1229	0.2532	0.23	0.3422	0.4724		102.4	1.0373	1.7707	2.2712	3.7769	4.8551
	102.5	0.1325	0.1697	0.2187	0.347	0.5685		102.6	0.1197	0.2467	0.2297	0.3366	0.4713		102.5	1.0322	1.7686	2.2679	3.7719	4.8548
	102.6	0.135299	0.1704	0.2181	0.347499	0.567199		102.7	0.1189	0.2445	0.2238	0.3339	0.4727		102.6	1.0305	1.7683	2.265	3.7702	4.8555
	102.7	0.1275	0.1659	0.2121	0.343	0.5612		102.8	0.1207	0.2443	0.2199	0.3305	0.4752		102.7	1.0304	1.7699	2.2631	3.7674	4.8557
	102.8	0.127	0.1659	0.21	0.346	0.5611		102.9	0.126699	0.2478	0.221	0.3313	0.4791		102.8	1.0287	1.7676	2.2606	3.7667	4.8579
	102.9	0.1231	0.1614	0.2083	0.3373	0.5589		103	0.1317	0.253	0.226599	0.334999	0.4852		102.9	1.0297	1.7673	2.263	3.765	4.8574
	103	0.1255	0.1593	0.2054	0.337	0.5612		103.1	0.1347	0.255	0.2283	0.3348	0.4846		103	1.0245	1.7654	2.2638	3.7641	4.8594
	103.1	0.1283	0.1579	0.2059	0.3366	0.5641		103.2	0.1357	0.2518	0.2295	0.3326	0.4872		103.1	1.0194	1.7601	2.2575	3.7578	4.8528
	103.2	0.1293	0.1511	0.2053	0.3364	0.5639		103.3	0.1293	0.2514	0.2338	0.3359	0.4848		103.2	1.0245	1.7625	2.2587	3.7575	4.8527
	103.3	0.132	0.1515	0.2073	0.3385	0.5694		103.4	0.129	0.2508	0.2287	0.3345	0.483		103.3	1.0251	1.7644	2.2605	3.7572	4.8503
	103.4	0.1304	0.1523	0.2075	0.3381	0.5714		103.5	0.1303	0.2509	0.2308	0.3362	0.4821		103.4	1.0244	1.762	2.2632	3.7522	4.8472
	103.5	0.1309	0.1535	0.2071	0.3403	0.5726		103.6	0.1307	0.2493	0.232	0.3377	0.4825		103.5	1.0277	1.7639	2.264	3.7483	4.8463
	103.6	0.1287	0.1546	0.2074	0.3412	0.5743		103.7	0.1317	0.2497	0.2332	0.3376	0.4868		103.6	1.0273	1.7688	2.264	3.7444	4.8459
	103.7	0.127	0.1531	0.2025	0.3365	0.5727		103.8	0.1315	0.2533	0.2337	0.3435	0.487		103.7	1.0272	1.772	2.2649	3.7429	4.8465
	103.8	0.1277	0.1544	0.2045	0.3367	0.5725		103.9	0.1308	0.2534	0.2364	0.3453	0.4821		103.8	1.026	1.7691	2.2596	3.7377	4.8444
	103.9	0.1248	0.1493	0.2008	0.3311	0.565		104	0.1336	0.2501	0.2333	0.3448	0.4827		103.9	1.0299	1.7715	2.2645	3.7394	4.8485
	104	0.1265	0.1492	0.2006	0.3265	0.5681		104.1	0.1378	0.2493	0.235	0.3451	0.4861		104	1.0328	1.7718	2.2671	3.7412	4.851
	104.1	0.1253	0.1445	0.2017	0.3231	0.5668		104.2	0.1405	0.2529	0.237799	0.351699	0.4885		104.1	1.0309	1.7664	2.2651	3.7373	4.8526
	104.2	0.1252	0.147	0.2045	0.318	0.5694		104.3	0.1415	0.2552	0.2372	0.3541	0.4862		104.2	1.0321	1.7666	2.2682	3.7345	4.8509
	104.3	0.1246	0.1466	0.2085	0.3185	0.5682		104.4	0.1408	0.2565	0.2377	0.3519	0.4831		104.3	1.0299	1.768	2.2675	3.7282	4.8481
	104.4	0.1245	0.1477	0.2085	0.317	0.5658		104.5	0.1394	0.2498	0.2375	0.3499	0.4796		104.4	1.0295	1.7638	2.268	3.7221	4.8479
	104.5	0.1261	0.1532	0.2114	0.3159	0.568		104.6	0.1393	0.2467	0.2342	0.3489	0.4783		104.5	1.0301	1.7625	2.2654	3.7175	4.8471
	104.6	0.1266	0.1544	0.2091	0.3164	0.5722		104.7	0.1394	0.2453	0.2299	0.3484	0.475		104.6	1.0334	1.7629	2.2618	3.7163	4.8452
	104.7	0.1243	0.1525	0.2078	0.3158	0.5718		104.8	0.1388	0.2424	0.2268	0.3495	0.4742		104.7	1.0332	1.7651	2.2588	3.7165	4.8497
	104.8	0.1274	0.1503	0.2106	0.3149	0.5744		104.9	0.138	0.2438	0.2285	0.3521	0.4756		104.8	1.0312	1.7615	2.2563	3.713	4.8444
	104.9	0.1288	0.152	0.2123	0.3147	0.5739		105	0.1376	0.242	0.2303	0.3545	0.4799		104.9	1.0292	1.7644	2.2549	3.7139	4.8424
	105	0.1273	0.1519	0.2173	0.315	0.575		105.1	0.1424	0.2381	0.2316	0.3556	0.4837		105	1.0265	1.7625	2.2555	3.7163	4.8385
	105.1	0.1241	0.1508	0.2173	0.3192	0.5769		105.2	0.1418	0.2401	0.2344	0.3537	0.4847		105.1	1.0275	1.7566	2.2564	3.7146	4.837
	105.2	0.122	0.1513	0.215	0.3209	0.5767		105.3	0.1452	0.2415	0.2321	0.3538	0.4879		105.2	1.0264	1.7571	2.2548	3.7086	4.8358
	105.3	0.1182	0.1509	0.2116	0.3196	0.5726		105.4	0.1421	0.2466	0.2375	0.3584	0.4863		105.3	1.027	1.7542	2.2512	3.7044	4.8354
	105.4	0.1174	0.1481	0.2107	0.3149	0.5708		105.5	0.1405	0.2449	0.2363	0.3572	0.4849		105.4	1.0263	1.7538	2.249	3.6964	4.831
	105.5	0.1126	0.1463	0.2109	0.3106	0.5673		105.6	0.1393	0.244	0.2389	0.355	0.4865		105.5	1.0291	1.7546	2.2509	3.6937	4.8309
	105.6	0.114	0.1489	0.2111	0.3088	0.5677		105.7	0.141	0.2438	0.2394	0.3537	0.4883		105.6	1.0291	1.7561	2.2534	3.6923	4.8324
	105.7	0.1185	0.1514	0.2146	0.3096	0.5729		105.8	0.146	0.2451	0.2433	0.356	0.4904		105.7	1.0268	1.7513	2.2508	3.6882	4.8305
	105.8	0.1172	0.1472	0.2098	0.3069	0.5697		105.9	0.1499	0.2494	0.2463	0.36	0.49		105.8	1.028	1.7551	2.2531	3.6895	4.8296
	105.9	0.1131	0.1445	0.2086	0.3042	0.5719		106	0.146	0.248	0.2515	0.3618	0.4846		105.9	1.0298	1.7579	2.2591	3.6883	4.8331
	106	0.1093	0.1418	0.2059	0.3044	0.5718		106.1	0.1486	0.2448	0.2528	0.3605	0.4794		106	1.0284	1.754	2.2597	3.6834	4.8326
	106.1	0.1078	0.1387	0.2027	0.3054	0.5701		106.2	0.1491	0.2439	0.2546	0.3583	0.4782		106.1	1.0303	1.7535	2.2656	3.6818	4.8361
	106.2	0.1059	0.1365	0.2008	0.3049	0.5673		106.3	0.1491	0.2423	0.2561	0.3574	0.4739		106.2	1.0333	1.7543	2.2677	3.6819	4.8374
	106.3	0.1047	0.141	0.2015	0.3093	0.5713		106.4	0.1511	0.2406	0.2563	0.3572	0.471		106.3	1.0357	1.7588	2.2702	3.6839	4.8374
	106.4	0.0985	0.1375	0.1958	0.3054	0.5653		106.5	0.1515	0.2436	0.2556	0.3592	0.4707		106.4	1.0373	1.7632	2.2676	3.6821	4.8399
	106.5	0.0974	0.1336	0.1919	0.2978	0.5588		106.6	0.1554	0.2443	0.2517	0.3583	0.4767		106.5	1.0384	1.76	2.2649	3.6801	4.8406
	106.6	0.0996	0.1355	0.1916	0.3017	0.5616		106.7	0.1563	0.2455	0.254699	0.360799	0.4793		106.6	1.0394	1.7625	2.2655	3.6833	4.8435
	106.7	0.0995	0.1355	0.1931	0.303	0.5669		106.8	0.1573	0.2436	0.2586	0.3624	0.4819		106.7	1.0412	1.7658	2.2679	3.6813	4.844
	106.8	0.0974	0.1326	0.1968	0.3025	0.5678		106.9	0.1594	0.2433	0.26	0.3627	0.4855		106.8	1.0381	1.7636	2.2678	3.6758	4.8409
	106.9	0.0953	0.1271	0.1962	0.3033	0.5672		107	0.161	0.2463	0.26	0.3676	0.4899		106.9	1.0392	1.7632	2.2706	3.6718	4.8415
	107	0.0933	0.1237	0.1953	0.3074	0.5664		107.1	0.166	0.2499	0.2654	0.3716	0.4956		107	1.0387	1.7607	2.2722	3.6688	4.8386
	107.1	0.0937	0.1209	0.1941	0.3113	0.5694		107.2	0.1661	0.2541	0.273499	0.374299	0.4946		107.1	1.0384	1.7578	2.2692	3.663	4.8364
	107.2	0.0963	0.1194	0.191	0.3106	0.5709		107.3	0.169	0.2535	0.2736	0.3765	0.4938		107.2	1.0409	1.7578	2.27	3.6617	4.8352
	107.3	0.095	0.1139	0.1861	0.3116	0.5699		107.4	0.1699	0.2511	0.2745	0.3797	0.4907		107.3	1.037	1.7559	2.2654	3.6586	4.8334
	107.4	0.0934	0.1078	0.1845	0.3107	0.5669		107.5	0.1674	0.2531	0.2774	0.3818	0.4865		107.4	1.0356	1.7544	2.2661	3.6583	4.8359
	107.5	0.0898	0.1082	0.1856	0.3104	0.5704		107.6	0.1669	0.2507	0.2755	0.3816	0.4873		107.5	1.035	1.7558	2.2678	3.6549	4.8367
	107.6	0.0875	0.1077	0.1886	0.3094	0.5734		107.7	0.1691	0.2482	0.2764	0.3781	0.489		107.6	1.0376	1.753	2.2673	3.6536	4.8376
	107.7	0.0864	0.1075	0.1891	0.3079	0.5732		107.8	0.167	0.2479	0.277	0.3756	0.4885		107.7	1.0327	1.7458	2.2635	3.6526	4.8328
	107.8	0.0836	0.1033	0.1852	0.3048	0.5672		107.9	0.1653	0.2443	0.2738	0.3749	0.4889		107.8	1.0292	1.7435	2.2635	3.6538	4.8332
	107.9	0.0852	0.1027	0.1842	0.3022	0.5642		108	0.1636	0.2434	0.2737	0.3769	0.4879		107.9	1.0332	1.74	2.2653	3.6577	4.8333
	108	0.0819	0.0995	0.1847	0.3023	0.5632		108.1	0.164	0.2437	0.2726	0.3759	0.4891		108	1.0271	1.7354	2.2622	3.6528	4.8255
	108.1	0.0807	0.0956	0.1801	0.3009	0.5625		108.2	0.1623	0.244	0.2747	0.3757	0.4897		108.1	1.0235	1.7325	2.2555	3.6453	4.8193
	108.2	0.0825	0.0962	0.1788	0.3011	0.561		108.3	0.1644	0.244	0.2771	0.3733	0.4918		108.2	1.0196	1.7256	2.2494	3.6379	4.8154
	108.3	0.0827	0.0912	0.1724	0.2959	0.5599		108.4	0.1604	0.2473	0.282	0.3749	0.4864		108.3	1.0192	1.7264	2.2497	3.6379	4.8201
	108.4	0.0809	0.0897	0.1688	0.2922	0.5619		108.5	0.1644	0.2476	0.2846	0.3719	0.4889		108.4	1.0161	1.7249	2.2509	3.6357	4.8199
	108.5	0.0769	0.0881	0.1639	0.2907	0.5619		108.6	0.1641	0.254699	0.2928	0.3816	0.4877		108.5	1.015	1.7273	2.2528	3.6344	4.8177
	108.6	0.0733	0.0829	0.1615	0.2892	0.5571		108.7	0.1656	0.2576	0.2923	0.3815	0.4898		108.6	1.0171	1.7282	2.2532	3.6344	4.816
	108.7	0.0745	0.0837	0.1633	0.2871	0.5577		108.8	0.1649	0.2612	0.2985	0.3863	0.4914		108.7	1.0166	1.7279	2.2533	3.6312	4.811
	108.8	0.0809	0.084	0.1676	0.2881	0.5584		108.9	0.1659	0.2621	0.3001	0.3863	0.4939		108.8	1.0182	1.7276	2.2519	3.6293	4.8081
	108.9	0.0822	0.084	0.1669	0.2875	0.5609		109	0.1657	0.2607	0.3	0.3849	0.4932		108.9	1.0182	1.7229	2.2505	3.6274	4.8073
	109	0.0833	0.085	0.1712	0.2912	0.5627		109.1	0.1655	0.2592	0.2992	0.385	0.4939		109	1.0184	1.7207	2.2496	3.6238	4.8057
	109.1	0.081	0.0839	0.1745	0.2935	0.5628		109.2	0.1689	0.2602	0.3013	0.3841	0.5005		109.1	1.0225	1.7221	2.2505	3.6244	4.8057
	109.2	0.0756	0.0816	0.1738	0.2933	0.5593		109.3	0.1675	0.2667	0.3056	0.3882	0.4965		109.2	1.0207	1.7184	2.2529	3.626	4.8041
	109.3	0.0761	0.0849	0.1719	0.2944	0.5612		109.4	0.1734	0.2683	0.3024	0.3863	0.4958		109.3	1.0181	1.7173	2.2506	3.6252	4.8036
	109.4	0.0744	0.0863	0.1735	0.2941	0.5604		109.5	0.1775	0.2705	0.3071	0.3893	0.4978		109.4	1.0125	1.7144	2.2457	3.6186	4.802
	109.5	0.0749	0.0858	0.1714	0.2902	0.5609		109.6	0.1769	0.2735	0.3093	0.39	0.4989		109.5	1.0094	1.7127	2.2412	3.6186	4.8026
	109.6	0.076	0.09	0.1715	0.2873	0.5603		109.7	0.1762	0.2733	0.3087	0.3864	0.5012		109.6	1.0103	1.7123	2.2394	3.6201	4.8016
	109.7	0.077	0.0923	0.1735	0.2858	0.5607		109.8	0.1735	0.2724	0.3066	0.3853	0.4964		109.7	1.0135	1.7088	2.2386	3.6196	4.8024
	109.8	0.0767	0.0925	0.1797	0.289	0.5627		109.9	0.1778	0.2673	0.3045	0.3792	0.4939		109.8	1.0127	1.7068	2.236	3.6207	4.8
	109.9	0.0781	0.0927	0.1777	0.2908	0.5618		110	0.1769	0.268	0.3015	0.3785	0.4956		109.9	1.0109	1.7031	2.2349	3.6201	4.8003
	110	0.0796	0.0976	0.179	0.2951	0.5663		110.1	0.1733	0.2689	0.3028	0.3781	0.4935		110	1.0086	1.6995	2.228	3.6139	4.7946
	110.1	0.0789	0.0981	0.181	0.3004	0.564		110.2	0.1696	0.271	0.3024	0.3739	0.4873		110.1	1.0089	1.6974	2.2253	3.6122	4.7942
	110.2	0.0809	0.1024	0.1833	0.3029	0.5656		110.3	0.1717	0.2673	0.3031	0.3733	0.488		110.2	1.0087	1.6982	2.2267	3.611	4.7957
	110.3	0.0807	0.096	0.1833	0.3019	0.5649		110.4	0.1705	0.2681	0.303	0.3748	0.4908		110.3	1.0062	1.6917	2.2211	3.6042	4.7918
	110.4	0.0771	0.0943	0.1796	0.3005	0.5633		110.5	0.1696	0.2686	0.3044	0.3726	0.4909		110.4	1.0078	1.6878	2.2244	3.6057	4.7947
	110.5	0.0758	0.0937	0.1804	0.3005	0.5642		110.6	0.1711	0.2719	0.3049	0.3698	0.4922		110.5	1.0086	1.6914	2.225	3.6098	4.7924
	110.6	0.074	0.0914	0.1787	0.3028	0.5629		110.7	0.1733	0.2741	0.3105	0.3738	0.4952		110.6	1.0087	1.6939	2.2255	3.608	4.7898
	110.7	0.0768	0.0903	0.1798	0.3046	0.5621		110.8	0.171	0.2741	0.3137	0.3701	0.4933		110.7	1.0088	1.6951	2.2311	3.6067	4.7916
	110.8	0.0808	0.0927	0.1839	0.3051	0.5641		110.9	0.1681	0.2744	0.3136	0.3681	0.4918		110.8	1.0082	1.695	2.2343	3.6034	4.7857
	110.9	0.0767	0.0889	0.1806	0.3012	0.5603		111	0.1685	0.2726	0.312	0.3673	0.4912		110.9	1.0052	1.696	2.2312	3.6007	4.7823
	111	0.0739	0.0864	0.1773	0.3066	0.5628		111.1	0.1673	0.2743	0.3145	0.3662	0.487		111	1.0052	1.6924	2.2336	3.6005	4.7811
	111.1	0.0748	0.0825	0.1754	0.3097	0.5595		111.2	0.1678	0.2716	0.3124	0.3599	0.4849		111.1	1.0097	1.6963	2.2333	3.5959	4.7844
	111.2	0.078	0.0854	0.1782	0.3151	0.558		111.3	0.167	0.2735	0.3077	0.359	0.4805		111.2	1.0072	1.6963	2.2294	3.5945	4.7816
	111.3	0.0767	0.0805	0.1749	0.3117	0.5566		111.4	0.1671	0.2723	0.3064	0.356	0.4819		111.3	1.0086	1.6938	2.2306	3.5946	4.7786
	111.4	0.0775	0.0782	0.1781	0.3125	0.5646		111.5	0.1666	0.2725	0.3032	0.3532	0.4762		111.4	1.0096	1.6953	2.2321	3.596	4.7789
	111.5	0.0821	0.078	0.1816	0.3147	0.5684		111.6	0.1705	0.2735	0.3018	0.3471	0.4768		111.5	1.0118	1.696	2.2353	3.6002	4.7816
	111.6	0.0878	0.0781	0.185	0.3203	0.5703		111.7	0.1725	0.2737	0.3032	0.3473	0.4773		111.6	1.0076	1.6923	2.233	3.5983	4.7774
	111.7	0.0872	0.0806	0.186	0.3221	0.5725		111.8	0.1732	0.2733	0.3028	0.3503	0.4783		111.7	1.0073	1.6912	2.2339	3.5968	4.775
	111.8	0.0823	0.0778	0.1856	0.3226	0.5715		111.9	0.1739	0.2723	0.3	0.3495	0.4835		111.8	1.0097	1.6958	2.2372	3.599	4.7751
	111.9	0.0832	0.0766	0.1911	0.3234	0.5726		112	0.1711	0.2723	0.3012	0.3505	0.4852		111.9	1.01	1.6947	2.2361	3.5985	4.7747
	112	0.0862	0.0797	0.1946	0.3266	0.5734		112.1	0.179	0.2733	0.2984	0.3497	0.4934		112	1.0065	1.6931	2.2285	3.5963	4.7691
	112.1	0.0868	0.0839	0.1947	0.3238	0.5719		112.2	0.1781	0.2786	0.301299	0.354399	0.492		112.1	1.0044	1.6916	2.2235	3.5985	4.7658
	112.2	0.0911	0.088	0.1963	0.325	0.576		112.3	0.176	0.2773	0.298	0.3563	0.4872		112.2	1.004	1.6943	2.2227	3.5997	4.7647
	112.3	0.0906	0.0884	0.1911	0.3247	0.5763		112.4	0.172001	0.2765	0.2968	0.3535	0.4838		112.3	1.0062	1.6966	2.2224	3.5993	4.7661
	112.4	0.0877	0.0834	0.1868	0.3231	0.5752		112.5	0.173	0.2745	0.293101	0.346201	0.4849		112.4	1.0044	1.696	2.217	3.5978	4.7643
	112.5	0.0882	0.0838	0.1882	0.3258	0.5785		112.6	0.1727	0.2746	0.2957	0.34	0.4843		112.5	1.0026	1.6915	2.2172	3.5946	4.7597
	112.6	0.089	0.0841	0.1928	0.3257	0.5804		112.7	0.1726	0.2747	0.2993	0.3385	0.4826		112.6	1.0033	1.6952	2.2223	3.5952	4.7565
	112.7	0.0861	0.0828	0.1952	0.3217	0.5813		112.8	0.172	0.2697	0.2979	0.336	0.4816		112.7	1.0031	1.6935	2.2218	3.5915	4.7539
	112.8	0.0888	0.0833	0.1958	0.3221	0.5855		112.9	0.1682	0.2702	0.2935	0.3361	0.4791		112.8	0.9998	1.6899	2.2198	3.5913	4.752
	112.9	0.0893	0.0826	0.1918	0.3215	0.5846		113	0.1617	0.2702	0.2925	0.3386	0.4772		112.9	0.9999	1.6886	2.2166	3.5881	4.7483
	113	0.0907	0.0842	0.1937	0.3189	0.5813		113.1	0.1596	0.2672	0.2911	0.3348	0.4764		113	1.0007	1.6893	2.2164	3.5903	4.7484
	113.1	0.0911	0.09	0.1947	0.3179	0.583		113.2	0.1593	0.2643	0.2898	0.3302	0.4757		113.1	1.0018	1.6881	2.2157	3.5894	4.7459
	113.2	0.0904	0.0974	0.1975	0.3172	0.5832		113.3	0.1575	0.2628	0.2883	0.3274	0.4769		113.2	1.0011	1.6837	2.2138	3.5889	4.7424
	113.3	0.0881	0.094	0.1979	0.3189	0.582		113.4	0.1529	0.2614	0.287	0.3238	0.4752		113.3	1.0015	1.6876	2.2135	3.5864	4.7426
	113.4	0.0922	0.0969	0.2001	0.3194	0.5863		113.5	0.1507	0.259	0.2821	0.3201	0.4782		113.4	1.0029	1.6922	2.215	3.5875	4.7397
	113.5	0.0933	0.0991	0.1995	0.317	0.5853		113.6	0.1503	0.2618	0.2789	0.3214	0.4776		113.5	1.0072	1.6948	2.216	3.5872	4.7373
	113.6	0.0968	0.0976	0.1963	0.319	0.5851		113.7	0.1443	0.262	0.2765	0.3203	0.4749		113.6	1.0092	1.6956	2.2196	3.5867	4.7387
	113.7	0.0941	0.0966	0.194	0.3215	0.5796		113.8	0.1425	0.2624	0.2732	0.3204	0.4732		113.7	1.0045	1.6911	2.218	3.5855	4.735
	113.8	0.0896	0.0936	0.1916	0.3218	0.581		113.9	0.1428	0.262	0.2733	0.3199	0.4725		113.8	1.0061	1.6924	2.2194	3.5865	4.7367
	113.9	0.0923	0.0919	0.1923	0.3247	0.5845		114	0.1469	0.2654	0.2781	0.3209	0.4701		113.9	1.0089	1.6958	2.2159	3.5879	4.7354
	114	0.0934	0.0935	0.1946	0.3337	0.588		114.1	0.1492	0.2667	0.2798	0.3246	0.4721		114	1.0102	1.6943	2.2128	3.5855	4.7349
	114.1	0.0943	0.0936	0.1933	0.3373	0.5881		114.2	0.1477	0.2696	0.2818	0.3266	0.4711		114.1	1.0136	1.6951	2.2154	3.5875	4.737
	114.2	0.0949	0.0938	0.1929	0.3382	0.5902		114.3	0.149	0.2709	0.2799	0.3277	0.4722		114.2	1.0167	1.7008	2.2202	3.5909	4.7412
	114.3	0.0947	0.093	0.1925	0.3381	0.5909		114.4	0.1482	0.2768	0.2788	0.332	0.4708		114.3	1.0174	1.7058	2.2239	3.5943	4.7413
	114.4	0.0949	0.0945	0.1965	0.3421	0.593		114.5	0.1473	0.2767	0.2744	0.3318	0.4704		114.4	1.0178	1.704	2.2241	3.5957	4.739
	114.5	0.0944	0.0951	0.2002	0.3429	0.5881		114.6	0.1446	0.2751	0.2733	0.3331	0.4625		114.5	1.0202	1.7004	2.2235	3.594	4.738
	114.6	0.094601	0.0947	0.2038	0.343301	0.588101		114.7	0.146	0.2687	0.268201	0.328201	0.4604		114.6	1.0231	1.6987	2.2221	3.5924	4.737
	114.7	0.0977	0.1022	0.2093	0.3477	0.5926		114.8	0.1422	0.2685	0.2711	0.3296	0.457		114.7	1.0221	1.6936	2.2188	3.5894	4.7329
	114.8	0.0943	0.104	0.2091	0.3496	0.5935		114.9	0.1441	0.2672	0.2663	0.3236	0.4577		114.8	1.0227	1.6913	2.2174	3.5903	4.7373
	114.9	0.0924	0.1051	0.2068	0.3516	0.5969		115	0.1435	0.2667	0.2665	0.3245	0.4556		114.9	1.0253	1.6901	2.2187	3.5934	4.7417
	115	0.0916	0.1051	0.2095	0.3505	0.5988		115.1	0.1435	0.2662	0.2646	0.3235	0.4527		115	1.0283	1.6959	2.2199	3.5936	4.7411
	115.1	0.0911	0.1032	0.2094	0.3537	0.5979		115.2	0.1391	0.2652	0.2662	0.3217	0.4496		115.1	1.0303	1.6973	2.2223	3.5945	4.7396
	115.2	0.0961	0.1024	0.2081	0.3522	0.6004		115.3	0.1362	0.2651	0.2638	0.3196	0.4452		115.2	1.0274	1.6938	2.2227	3.5918	4.7366
	115.3	0.102	0.1041	0.2115	0.3516	0.6035		115.4	0.1361	0.2641	0.2615	0.3167	0.4497		115.3	1.0287	1.6981	2.2205	3.5933	4.7385
	115.4	0.1068	0.1085	0.219	0.3524	0.6068		115.5	0.1333	0.2643	0.2631	0.3167	0.4518		115.4	1.0286	1.6964	2.2183	3.5867	4.7316
	115.5	0.1071	0.1085	0.2124	0.3528	0.6055		115.6	0.1331	0.2605	0.2648	0.3146	0.4515		115.5	1.0329	1.6988	2.2216	3.5881	4.7342
	115.6	0.1074	0.1044	0.2164	0.3548	0.6028		115.7	0.1346	0.2569	0.2619	0.3132	0.4513		115.6	1.0387	1.7044	2.2262	3.5878	4.7356
	115.7	0.1119	0.104	0.2194	0.3592	0.6067		115.8	0.1352	0.2602	0.2622	0.3152	0.4478		115.7	1.0373	1.7032	2.2284	3.5877	4.7329
	115.8	0.1122	0.104	0.2196	0.36	0.6075		115.9	0.1333	0.2622	0.2631	0.3187	0.4484		115.8	1.0342	1.7028	2.2311	3.5887	4.7313
	115.9	0.113	0.1044	0.2189	0.3587	0.6071		116	0.1297	0.2649	0.2642	0.3185	0.4483		115.9	1.0341	1.7054	2.2333	3.5859	4.7295
	116	0.1151	0.1057	0.2201	0.3571	0.6061		116.1	0.1339	0.2616	0.264	0.3175	0.4548		116	1.0335	1.7073	2.2342	3.5871	4.7305
	116.1	0.1124	0.1016	0.2199	0.3558	0.6037		116.2	0.1342	0.2646	0.268799	0.321599	0.4555		116.1	1.0362	1.7093	2.2372	3.5907	4.7338
	116.2	0.1113	0.1028	0.2196	0.3558	0.6044		116.3	0.1331	0.2612	0.267	0.3236	0.4557		116.2	1.0307	1.7101	2.2318	3.5902	4.7277
	116.3	0.1102	0.1028	0.2186	0.3554	0.6039		116.4	0.1333	0.259	0.2659	0.3166	0.4555		116.3	1.0323	1.7134	2.2285	3.5912	4.7281
	116.4	0.1114	0.1075	0.2205	0.3588	0.6046		116.5	0.1331	0.2608	0.2655	0.314	0.4528		116.4	1.031	1.7134	2.2262	3.5906	4.7279
	116.5	0.1125	0.1104	0.2242	0.3622	0.6116		116.6	0.1365	0.2603	0.2618	0.3143	0.4551		116.5	1.0248	1.7114	2.2214	3.5866	4.7205
	116.6	0.1121	0.1119	0.2234	0.3638	0.6109		116.7	0.1358	0.2641	0.2629	0.3174	0.4555		116.6	1.0231	1.7062	2.2164	3.5805	4.7183
	116.7	0.1088	0.1061	0.2219	0.3614	0.6075		116.8	0.1337	0.2665	0.2605	0.3149	0.4518		116.7	1.0259	1.7044	2.215	3.582	4.7212
	116.8	0.1069	0.1037	0.219	0.3568	0.6051		116.9	0.138499	0.2689	0.2581	0.317	0.4589		116.8	1.0197	1.6997	2.2095	3.5784	4.7191
	116.9	0.1053	0.1028	0.2171	0.3615	0.6101		117	0.1351	0.2747	0.262899	0.320999	0.4555		116.9	1.0197	1.7008	2.2082	3.5802	4.7241
	117	0.1134	0.107	0.2191	0.3643	0.6143		117.1	0.138	0.2751	0.2605	0.3161	0.4547		117	1.0173	1.6989	2.2076	3.5778	4.7259
	117.1	0.116	0.1244	0.2209	0.3717	0.6244		117.2	0.1331	0.2769	0.262499	0.314399	0.4524		117.1	1.0219	1.6986	2.1998	3.5711	4.7199
	117.2	0.116	0.1251	0.2233	0.3674	0.6226		117.3	0.1363	0.2775	0.2615	0.3149	0.4581		117.2	1.0224	1.6956	2.2001	3.5706	4.7184
	117.3	0.1117	0.1287	0.2219	0.3666	0.6207		117.4	0.131	0.2823	0.2674	0.3221	0.4591		117.3	1.0206	1.6946	2.1978	3.5699	4.7157
	117.4	0.1094	0.1278	0.2211	0.3683	0.6173		117.5	0.124	0.2803	0.2664	0.3255	0.4547		117.4	1.0245	1.6949	2.197	3.5698	4.7164
	117.5	0.108	0.1272	0.2167	0.3674	0.6161		117.6	0.1236	0.2779	0.2648	0.3212	0.451		117.5	1.0263	1.6959	2.1974	3.5698	4.7173
	117.6	0.1101	0.1262	0.2164	0.3686	0.6175		117.7	0.1246	0.2793	0.2649	0.3207	0.4531		117.6	1.0231	1.6917	2.1968	3.5688	4.7154
	117.7	0.1074	0.1256	0.2213	0.3749	0.6155		117.8	0.1261	0.2808	0.2699	0.3211	0.4608		117.7	1.0252	1.6936	2.197	3.565	4.7132
	117.8	0.1106	0.1264	0.2253	0.3754	0.6185		117.9	0.1251	0.2846	0.273	0.3259	0.4648		117.8	1.0248	1.6908	2.2001	3.561	4.7133
	117.9	0.1095	0.1275	0.2199	0.3808	0.6139		118	0.1247	0.2851	0.2722	0.3347	0.4655		117.9	1.0242	1.6847	2.196	3.5596	4.7143
	118	0.11	0.1297	0.2215	0.3836	0.6191		118.1	0.1284	0.292	0.2754	0.3407	0.4632		118	1.0249	1.6848	2.192	3.5623	4.7105
	118.1	0.1164	0.1329	0.2245	0.3907	0.6236		118.2	0.1266	0.2909	0.2747	0.3388	0.4575		118.1	1.0279	1.6842	2.1936	3.5615	4.7079
	118.2	0.1174	0.118	0.2239	0.387	0.6204		118.3	0.1289	0.2905	0.2731	0.3416	0.4598		118.2	1.0341	1.69	2.1933	3.5651	4.7127
	118.3	0.1118	0.1255	0.2253	0.3868	0.6214		118.4	0.1295	0.2954	0.277	0.3432	0.4571		118.3	1.0273	1.6817	2.1909	3.5659	4.7111
	118.4	0.113	0.127401	0.2294	0.385901	0.621601		118.5	0.1324	0.2932	0.283	0.3407	0.4564		118.4	1.0276	1.6805	2.1891	3.5675	4.7129
	118.5	0.1233	0.139199	0.2431	0.3973	0.6276		118.6	0.1324	0.2902	0.2776	0.3368	0.4624		118.5	1.0313	1.6882	2.1914	3.5603	4.712
	118.6	0.1233	0.1395	0.2436	0.3973	0.6245		118.7	0.1329	0.2902	0.2776	0.3312	0.4635		118.6	1.0271	1.6838	2.1931	3.548	4.7082
	118.7	0.1233	0.1463	0.2438	0.3978	0.6276		118.8	0.1366	0.2913	0.2787	0.3283	0.4674		118.7	1.0274	1.6792	2.1914	3.5399	4.7063
	118.8	0.125	0.1512	0.2485	0.4027	0.6245		118.9	0.1376	0.2922	0.2864	0.3261	0.4735		118.8	1.0274	1.6828	2.1905	3.5398	4.7062
	118.9	0.1236	0.1534	0.2492	0.4113	0.6243		119	0.1389	0.2922	0.2881	0.3246	0.4791		118.9	1.0278	1.6822	2.188	3.5366	4.7062
	119	0.1236	0.1548	0.2492	0.4141	0.6206		119.1	0.139	0.2923	0.2886	0.3223	0.48		119	1.0313	1.6822	2.1856	3.5356	4.7063
	119.1	0.125	0.1563	0.2494	0.421	0.6166		119.2	0.139	0.2945	0.2889	0.3223	0.48		119.1	1.0331	1.6819	2.1762	3.5291	4.7082
	119.2	0.125	0.1571	0.2494	0.4218	0.6206		119.3		0.2948	0.2893	0.3244			119.2	1.0399	1.6805	2.1736	3.5272	4.7082
	119.3							119.4							119.3
	119.4							119.5							119.4
	119.5							119.6							119.5
	119.6							119.7							119.6
	119.7							119.8							119.7
	119.8							119.9							119.8
	119.9							120							119.9
	120							120.1							120
	120.1							120.2							120.1
	120.2							120.3							120.2
	120.3							120.4							120.3
	120.4							120.5							120.4
	120.5							120.6							120.5
	120.6							120.7							120.6
	120.7							120.8							120.7
	120.8							120.9							120.8
	120.9							121							120.9
	121							121.1							121
	121.1							121.2							121.1
	121.2							121.3							121.2
	121.3							121.4							121.3
	121.4							121.5							121.4
	121.5							121.6							121.5
	121.6							121.7							121.6
	121.7							121.8	0.1199				0.3675		121.7
	121.8	-0.075	-0.13479	-0.16239	-0.0435	-0.1612		121.9	0.1182	0.163399	0.1372	0.2522	0.2268		121.8	0.8583	1.50249	1.9299	3.0857	4.1542
	121.9	-0.0703	-0.0891	-0.13938	-0.0346	-0.2075		122	0.1199	0.162197	0.097293	0.136899	0.1386		121.9	0.8536	1.43189	1.92189	3.0315	4.1114
	122	-0.0703	-0.06019	-0.125	-0.0045	-0.1612		122.1	0.1182	0.138803	0.0794	0.063493	0.1293		122	0.8483	1.42999	1.8344	3.0273	4.0589
	122.1	-0.0174	-0.05119	-0.0964	0.0258	-0.1612		122.2	0.1014	0.135497	0.074893	0.061593	0.1237		122.1	0.797687	1.39199	1.83099	3.0133	3.981
	122.2	-0.0703	-0.03	-0.0964	0.0478	-0.0204		122.3	0.0801	0.132497	0.0682	0.0614	0.1237		122.2	0.7771	1.3858	1.7058	2.9171	3.811
	122.3	-0.0174	-0.02089	-0.0128	0.0543	0.0383		122.4	0.080093	0.132497	0.074893	0.0614	0.1293		122.3	0.7198	1.3231	1.7045	2.773	3.6991
	122.4	-0.0174	-0.02089	-0.00988	0.0543	0.0785		122.5	0.0801	0.130896	0.0682	0.0614	0.1237		122.4	0.688502	1.2263	1.641	2.7067	3.5753
	122.5	-0.0703	-0.0891	-0.0128	0.0543	0.0383		122.6	0.039601	0.0518	0.0497	0.0614	0.096001		122.5	0.6534	1.1508	1.5822	2.6107	3.4578
	122.6	-0.0523	-0.0488	-0.0425	0.125495	-0.0138		122.7	0.0227	0.0744	0.070002	0.012102	0.0458		122.6	0.614	1.1136	1.5063	2.5436	3.4387
	122.7	-0.0807	-0.0595	-0.0559	0.0971	0.0409		122.8	0.0187	0.076001	0.0239	0.0063	0.039		122.7	0.608	1.0895	1.4798	2.5076	3.3591
	122.8	-0.074	-0.0627	-0.0477	0.0957	0.0515		122.9	-0.0043	0.079399	0.0662	-0.0409	0.0721		122.8	0.5977	1.0591	1.4327	2.3781	3.229
	122.9	-0.0744	-0.0639	-0.0679	0.105898	0.045598		123	-0.0042	0.0844	0.056701	-0.0114	0.0683		122.9	0.591798	1.0768	1.4124	2.3585	3.2118
	123	-0.0879	-0.0576	-0.0861	0.0744	0.0006		123.1	0.0105	0.0642	0.0403	0.0043	0.0614		123	0.5684	1.0258	1.4205	2.3402	3.1587
	123.1	-0.0334	-0.0462	-0.0791	0.0931	0.0243		123.2	0.0062	0.071	0.048599	0.017899	0.06		123.1	0.504	0.995001	1.3654	2.2739	3.1356
	123.2	-0.0333	-0.0459	-0.0779	0.1166	0.021		123.3	0.019	0.0493	0.07	0.0015	0.0254		123.2	0.4958	0.992201	1.3379	2.2211	3.0829
	123.3	-0.0515	-0.05	-0.0922	0.1214	0.0208		123.4	0.013499	0.057	0.0618	-0.0211	0.0121		123.3	0.4928	0.975399	1.3117	2.1728	3.0211
	123.4	-0.0464	-0.0425	-0.0641	0.139502	0.039202		123.5	0.0067	0.0601	0.066399	-0.0121	0.0248		123.4	0.474001	0.9637	1.2815	2.1142	2.9365
	123.5	-0.0376	-0.0318	-0.0486	0.1579	0.044		123.6	0.0023	0.0458	0.0527	-0.0229	0.0131		123.5	0.4896	0.950698	1.2761	2.0989	2.9251
	123.6	-0.0489	-0.0221	-0.0454	0.124201	0.024301		123.7	-0.0032	0.032501	0.039201	-0.0292	0.0153		123.6	0.4846	0.9366	1.2434	2.0766	2.8712
	123.7	-0.042	0.0038	-0.05	0.126	0.0385		123.8	-0.0095	0.044101	0.0417	-0.0066	0.0251		123.7	0.4972	0.934301	1.2299	2.0413	2.8228
	123.8	-0.0383	0.0074	-0.0629	0.1255	0.0383		123.9	-0.0072	0.048299	0.0391	0.0091	0.0431		123.8	0.4927	0.917499	1.2167	2.0195	2.7912
	123.9	-0.0356	0.013401	-0.0561	0.114501	0.052001		124	-0.0048	0.0441	0.039999	0.003099	0.0317		123.9	0.4802	0.9069	1.1821	1.984	2.745
	124	-0.0275	0.014099	-0.0493	0.1269	0.05		124.1	0.0032	0.0444	0.0526	0.0083	0.0417		124	0.4757	0.8854	1.1643	1.9568	2.6966
	124.1	-0.0159	0.017101	-0.0414	0.131301	0.045701		124.2	0.0081	0.0601	0.050999	0.010099	0.0497		124.1	0.4771	0.8814	1.1606	1.9289	2.6501
	124.2	-0.0239	0.0219	-0.0428	0.1223	0.0467		124.3	0.0018	0.0708	0.0472	0.0225	0.048		124.2	0.4729	0.8825	1.1476	1.9054	2.6196
	124.3	-0.0285	0.0114	-0.0519	0.1064	0.0457		124.4	-0.0012	0.058	0.0436	0.0081	0.0505		124.3	0.4702	0.8716	1.127	1.8905	2.5961
	124.4	-0.0265	0.0134	-0.0541	0.1006	0.0452		124.5	0.0054	0.0606	0.0437	0.0065	0.0536		124.4	0.470299	0.8571	1.1201	1.8641	2.5648
	124.5	-0.0115	0.015699	-0.0499	0.0992	0.0481		124.6	0.0054	0.062999	0.0529	0.0051	0.0536		124.5	0.4618	0.8455	1.1038	1.839	2.5124
	124.6	-0.0158	0.0157	-0.0577	0.0897	0.0414		124.7	0.0059	0.0642	0.0595	0.007	0.0524		124.6	0.4509	0.8291	1.0826	1.8218	2.4724
	124.7	-0.0178	0.018	-0.0482	0.0985	0.0423		124.8	0.0048	0.0522	0.0474	-0.001	0.049		124.7	0.4504	0.8217	1.0698	1.7924	2.4391
	124.8	-0.0186	0.0177	-0.0456	0.094	0.0323		124.9	0.0058	0.0516	0.0535	-0.006	0.0486		124.8	0.4431	0.8086	1.0514	1.7691	2.3922
	124.9	-0.0207	0.0244	-0.0408	0.0945	0.0344		125	0.0118	0.0486	0.0562	-0.0101	0.0582		124.9	0.4385	0.7903	1.0308	1.7413	2.3522
	125	-0.0175	0.0287	-0.038	0.0989	0.037		125.1	0.0103	0.0513	0.0621	-0.0042	0.0589		125	0.4322	0.7876	1.0207	1.7215	2.3202
	125.1	-0.0254	0.0165	-0.0416	0.0912	0.0332		125.2	0.006	0.0447	0.0579	0.0009	0.0542		125.1	0.436	0.7751	1.0115	1.6982	2.2844
	125.2	-0.03	0.0108	-0.0454	0.0889	0.0265		125.3	0.0102	0.0387	0.0549	-0.0022	0.0506		125.2	0.4317	0.7662	0.996	1.6733	2.2531
	125.3	-0.0314	0.0116	-0.0487	0.0943	0.0239		125.4	0.0124	0.0411	0.0593	-0.0036	0.0506		125.3	0.4179	0.7478	0.9763	1.6434	2.2187
	125.4	-0.0302	0.010201	-0.0414	0.096401	0.024701		125.5	0.0209	0.0427	0.0596	-0.0025	0.0511		125.4	0.4125	0.7354	0.9594	1.6188	2.1857
	125.5	-0.0283	0.0166	-0.0356	0.1019	0.021		125.6	0.0181	0.0505	0.0613	0.0031	0.0461		125.5	0.4048	0.7222	0.9476	1.5891	2.1485
	125.6	-0.0259	0.0227	-0.029	0.1049	0.0182		125.7	0.02	0.0454	0.0606	-0.0036	0.0441		125.6	0.409	0.716099	0.935699	1.5673	2.121
	125.7	-0.0251	0.027	-0.0245	0.1081	0.0182		125.8	0.0218	0.0459	0.059	-0.0008	0.0406		125.7	0.4049	0.7129	0.9258	1.547	2.0885
	125.8	-0.0292	0.024	-0.0299	0.1035	0.0157		125.9	0.0203	0.0385	0.0552	-0.0017	0.0387		125.8	0.401	0.7054	0.9097	1.5211	2.0558
	125.9	-0.0322	0.0212	-0.0332	0.0997	0.018		126	0.021	0.0371	0.0543	0.0049	0.0412		125.9	0.3949	0.7011	0.8975	1.4982	2.0243
	126	-0.0251	0.023999	-0.0248	0.1061	0.0222		126.1	0.0283	0.0369	0.0552	0.0073	0.0467		126	0.3951	0.688	0.8841	1.4826	2.0002
	126.1	-0.0216	0.0249	-0.0301	0.1081	0.0237		126.2	0.0303	0.0374	0.0592	0.0113	0.051		126.1	0.3949	0.6753	0.8768	1.4663	1.9706
	126.2	-0.0224	0.0256	-0.0329	0.1054	0.0147		126.3	0.034	0.0365	0.0585	0.0112	0.0524		126.2	0.3984	0.675	0.8783	1.4576	1.9544
	126.3	-0.0243	0.0231	-0.0381	0.1005	0.0099		126.4	0.0345	0.0362	0.0627	0.0161	0.0512		126.3	0.3945	0.6715	0.8719	1.4448	1.9275
	126.4	-0.0232	0.0232	-0.0342	0.1038	0.0097		126.5	0.0332	0.0338	0.0601	0.0191	0.0492		126.4	0.3925	0.6676	0.865	1.4318	1.9029
	126.5	-0.0209	0.0235	-0.0341	0.104	0.0094		126.6	0.0335	0.0273	0.0541	0.0148	0.0511		126.5	0.3866	0.656	0.8554	1.418	1.8791
	126.6	-0.0203	0.0268	-0.0336	0.105	0.0075		126.7	0.037	0.0281	0.0575	0.0143	0.0521		126.6	0.3792	0.6505	0.8426	1.398	1.8481
	126.7	-0.02	0.0295	-0.0334	0.1035	0.0046		126.8	0.0365	0.0276	0.0578	0.0167	0.0526		126.7	0.3788	0.6444	0.8333	1.3847	1.8166
	126.8	-0.0215	0.0286	-0.0319	0.098	0.0043		126.9	0.0317	0.0298	0.0595	0.0177	0.0493		126.8	0.3806	0.6371	0.8223	1.3699	1.7922
	126.9	-0.0216	0.0334	-0.0291	0.0974	0.0038		127	0.0318	0.0278	0.0588	0.0168	0.0516		126.9	0.3785	0.6276	0.8092	1.3486	1.7678
	127	-0.0214	0.0342	-0.0301	0.0926	0.0004		127.1	0.0331	0.0281	0.0597	0.0187	0.0569		127	0.3734	0.6199	0.7987	1.3306	1.7461
	127.1	-0.0217	0.0325	-0.0312	0.0903	0.0004		127.2	0.033	0.0259	0.0606	0.0215	0.0627		127.1	0.3696	0.61	0.786	1.3077	1.7243
	127.2	-0.0264	0.032	-0.0368	0.0859	-0.0006		127.3	0.0368	0.0313	0.0611	0.0254	0.0638		127.2	0.3674	0.6015	0.7783	1.2912	1.6994
	127.3	-0.0283	0.0282	-0.0396	0.0856	0.0023		127.4	0.0386	0.0338	0.0625	0.0287	0.0659		127.3	0.3608	0.593	0.7632	1.27	1.6717
	127.4	-0.0254	0.0264	-0.0417	0.0875	0.0029		127.5	0.0366	0.0344	0.0648	0.0289	0.0614		127.4	0.3542	0.5884	0.7554	1.2558	1.647
	127.5	-0.0255	0.0273	-0.0435	0.0885	-0.0013		127.6	0.0354	0.029201	0.0613	0.0223	0.058		127.5	0.352	0.5814	0.746	1.2356	1.6217
	127.6	-0.0288	0.0212	-0.0406	0.0898	-0.0057		127.7	0.0313	0.0275	0.0617	0.0209	0.0553		127.6	0.3462	0.5705	0.7349	1.2175	1.5987
	127.7	-0.0259	0.0188	-0.0399	0.0873	-0.0077		127.8	0.0354	0.0246	0.0575	0.0173	0.0559		127.7	0.3375	0.5611	0.7219	1.1989	1.5747
	127.8	-0.0276	0.0148	-0.0382	0.0829	-0.0125		127.9	0.038	0.0225	0.059	0.0138	0.0542		127.8	0.3356	0.5544	0.7106	1.1841	1.5497
	127.9	-0.0289	0.0131	-0.0356	0.0871	-0.0179		128	0.0378	0.023	0.0584	0.0113	0.0515		127.9	0.3347	0.5486	0.7002	1.1634	1.5247
	128	-0.0304	0.0116	-0.0328	0.0874	-0.0193		128.1	0.0398	0.0214	0.0617	0.0128	0.0542		128	0.3304	0.5395	0.6877	1.1457	1.4967
	128.1	-0.0332	0.0105	-0.0364	0.0874	-0.0231		128.2	0.0393	0.023	0.0648	0.0133	0.0524		128.1	0.3284	0.5306	0.6736	1.1313	1.4754
	128.2	-0.0335	0.009	-0.0375	0.0876	-0.0248		128.3	0.0397	0.0222	0.067	0.0098	0.0517		128.2	0.3241	0.5227	0.6615	1.1148	1.4569
	128.3	-0.0358	0.0107	-0.0407	0.0888	-0.0219		128.4	0.0433	0.0214	0.0645	0.0076	0.048799		128.3	0.3176	0.5194	0.653	1.1007	1.4376
	128.4	-0.0377	0.0147	-0.0404	0.0927	-0.022		128.5	0.0428	0.021799	0.0673	0.0083	0.0417		128.4	0.3137	0.5147	0.6455	1.0857	1.4185
	128.5	-0.0367	0.0135	-0.0403	0.0932	-0.0214		128.6	0.0445	0.0168	0.0647	0.0041	0.0412		128.5	0.3141	0.5136	0.6391	1.0748	1.3988
	128.6	-0.0361	0.0079	-0.0413	0.0933	-0.0301		128.7	0.0434	0.0149	0.0656	0.0041	0.0422		128.6	0.3164	0.5094	0.6287	1.0617	1.3792
	128.7	-0.0334	0.0073	-0.0374	0.0975	-0.0295		128.8	0.0461	0.0144	0.0661	0.005	0.0413		128.7	0.3136	0.5016	0.618	1.0443	1.3587
	128.8	-0.0294	0.0088	-0.0326	0.1011	-0.0277		128.9	0.0435	0.0162	0.0675	0.0084	0.0374		128.8	0.3093	0.4962	0.6062	1.0276	1.3354
	128.9	-0.029	0.0068	-0.0325	0.0996	-0.0269		129	0.0456	0.0156	0.0686	0.006	0.0332		128.9	0.3068	0.4905	0.5988	1.0129	1.3156
	129	-0.029	0.0058	-0.0369	0.0985	-0.0312		129.1	0.046599	0.0111	0.0678	0.0027	0.031899		129	0.304	0.49	0.5929	0.9997	1.2993
	129.1	-0.032	0.0062	-0.0394	0.1018	-0.0343		129.2	0.0411	0.008899	0.0664	0.0017	0.0277		129.1	0.3003	0.4852	0.5875	0.9833	1.2831
	129.2	-0.0322	0.0073	-0.0368	0.104	-0.0357		129.3	0.04	0.007199	0.0611	-0.0007	0.0234		129.2	0.2999	0.4819	0.5752	0.968	1.2677
	129.3	-0.0314	0.0107	-0.0346	0.1064	-0.0328		129.4	0.041	0.0033	0.0572	-0.0036	0.0221		129.3	0.3022	0.4805	0.5708	0.9557	1.2532
	129.4	-0.0262	0.0108	-0.0368	0.1049	-0.0353		129.5	0.0393	0.0043	0.0552	-0.0044	0.0235		129.4	0.2989	0.473	0.5643	0.9428	1.2348
	129.5	-0.0248	0.0116	-0.0387	0.1069	-0.0345		129.6	0.0355	0.0049	0.0557	-0.0029	0.023		129.5	0.2955	0.4697	0.5562	0.9305	1.2189
	129.6	-0.0286	0.0062	-0.0446	0.1048	-0.0384		129.7	0.0318	0.0049	0.0579	-0.0043	0.0226		129.6	0.2938	0.4659	0.549	0.9176	1.2053
	129.7	-0.0292	0.0033	-0.048	0.1074	-0.0434		129.8	0.0304	0.0053	0.0551	-0.0031	0.0202		129.7	0.2884	0.4624	0.5384	0.9005	1.1905
	129.8	-0.0324	0.0016	-0.0491	0.104	-0.0411		129.9	0.0327	0.006	0.0552	-0.0011	0.018		129.8	0.2869	0.4587	0.5301	0.8886	1.174
	129.9	-0.0318	-0.0036	-0.0478	0.1041	-0.0442		130	0.0305	0.0013	0.0548	-0.0017	0.0168		129.9	0.2859	0.4561	0.5246	0.8784	1.1629
	130	-0.0311	-0.0035	-0.0489	0.102	-0.0492		130.1	0.0305	0.0022	0.0504	-0.0011	0.0138		130	0.2896	0.4533	0.521	0.8709	1.151
	130.1	-0.0295	-0.0076	-0.053	0.100801	-0.0542		130.2	0.0351	0.0011	0.0484	-0.005	0.0162		130.1	0.288	0.4552	0.5171	0.8621	1.1373
	130.2	-0.0288	-0.0037	-0.0534	0.1051	-0.0525		130.3	0.0341	0.0035	0.0505	-0.0072	0.0186		130.2	0.2828	0.4523	0.509	0.8486	1.1182
	130.3	-0.0333	-0.008	-0.0556	0.1008	-0.0542		130.4	0.0355	0.0065	0.0525	-0.0103	0.0212		130.3	0.279	0.4473	0.5024	0.8374	1.1042
	130.4	-0.0322	-0.0087	-0.0568	0.1004	-0.0537		130.5	0.0306	0.011	0.056	-0.0079	0.0209		130.4	0.2744	0.4427	0.496	0.825	1.0893
	130.5	-0.0317	-0.011	-0.0534	0.0976	-0.0531		130.6	0.0323	0.0113	0.0526	-0.01	0.0236		130.5	0.2699	0.4364	0.4901	0.815	1.0717
	130.6	-0.0302	-0.0094	-0.0482	0.096901	-0.0519		130.7	0.03	0.0119	0.0536	-0.0119	0.0237		130.6	0.267	0.4365	0.4861	0.8068	1.0611
	130.7	-0.0222	-0.0058	-0.0442	0.1038	-0.0456		130.8	0.0283	0.013	0.0532	-0.0103	0.0219		130.7	0.2676	0.436601	0.4837	0.8026	1.0489
	130.8	-0.017	-0.0022	-0.0397	0.1082	-0.044		130.9	0.0275	0.0147	0.0478	-0.0148	0.0216		130.8	0.2709	0.4396	0.483	0.8041	1.0437
	130.9	-0.0125	0.0018	-0.0384	0.1072	-0.0386		131	0.0288	0.0138	0.046	-0.013	0.0246		130.9	0.2693	0.4414	0.4827	0.8003	1.0332
	131	-0.0146	-0.0013	-0.0379	0.1048	-0.0382		131.1	0.0252	0.0157	0.0503	-0.0131	0.0225		131	0.2701	0.4412	0.4795	0.7956	1.0232
	131.1	-0.0176	-0.0021	-0.0402	0.1042	-0.0387		131.2	0.0243	0.0137	0.0485	-0.0135	0.0245		131.1	0.2657	0.4422	0.4755	0.787	1.0111
	131.2	-0.0157	-0.0034	-0.0415	0.1079	-0.0371		131.3	0.0201	0.0152	0.0495	-0.0141	0.0236		131.2	0.2667	0.443101	0.4767	0.7802	1.0013
	131.3	-0.0148	-0.0058	-0.0484	0.1065	-0.0373		131.4	0.0215	0.016	0.0454	-0.0104	0.0237		131.3	0.2664	0.4443	0.4736	0.7744	0.9919
	131.4	-0.0151	-0.005	-0.0468	0.1063	-0.0373		131.5	0.0228	0.0183	0.0447	-0.0086	0.0236		131.4	0.2672	0.4423	0.4727	0.772	0.9819
	131.5	-0.0121	-0.0078	-0.0447	0.108	-0.0395		131.6	0.0242	0.0215	0.0459	-0.0078	0.0239		131.5	0.2671	0.443	0.4676	0.768	0.9718
	131.6	-0.0096	-0.0103	-0.0424	0.1079	-0.0397		131.7	0.0241	0.0244	0.0496	-0.0085	0.0191		131.6	0.2646	0.4386	0.4627	0.7597	0.9623
	131.7	-0.0098	-0.0139	-0.0395	0.1057	-0.0453		131.8	0.0217	0.0209	0.0479	-0.0125	0.0171		131.7	0.2612	0.4307	0.4529	0.7502	0.9466
	131.8	-0.0108	-0.0187	-0.0409	0.1033	-0.0472		131.9	0.0198	0.0199	0.049	-0.0143	0.0153		131.8	0.261	0.4297	0.4492	0.7469	0.9359
	131.9	-0.0073	-0.0156	-0.0406	0.106301	-0.0462		132	0.0186	0.0194	0.0482	-0.017	0.0118		131.9	0.2616	0.4287	0.4426	0.7396	0.921
	132	-0.0058	-0.0125	-0.0379	0.1107	-0.0449		132.1	0.0216	0.0155	0.0459	-0.0211	0.0148		132	0.2593	0.4247	0.4375	0.7336	0.9116
	132.1	-0.0072	-0.015	-0.0393	0.11	-0.049		132.2	0.0195	0.017	0.0483	-0.0142	0.0094		132.1	0.2568	0.4196	0.4312	0.7208	0.8992
	132.2	-0.0106	-0.0174	-0.0375	0.1052	-0.05		132.3	0.0167	0.0159	0.0447	-0.0151	0.0074		132.2	0.2544	0.4202	0.4299	0.7114	0.8904
	132.3	-0.0095	-0.015	-0.0341	0.1055	-0.0475		132.4	0.0164	0.0147	0.042	-0.0135	0.0074		132.3	0.2541	0.4175	0.4201	0.7004	0.8787
	132.4	-0.0083	-0.0142	-0.0327	0.1088	-0.0467		132.5	0.0168	0.014	0.0392	-0.013	0.0058		132.4	0.2515	0.4127	0.4152	0.6903	0.868
	132.5	-0.0103	-0.0158	-0.0362	0.1075	-0.0464		132.6	0.0157	0.0142	0.0401	-0.014	0.0057		132.5	0.2489	0.409	0.4107	0.6832	0.8561
	132.6	-0.0118	-0.0156	-0.0385	0.1082	-0.0477		132.7	0.0122	0.014	0.0399	-0.0143	0.003		132.6	0.2504	0.4074	0.4048	0.6764	0.8465
	132.7	-0.0107	-0.0144	-0.0384	0.1042	-0.0499		132.8	0.0126	0.0139	0.0374	-0.0163	0.0046		132.7	0.2527	0.4056	0.4013	0.6746	0.845
	132.8	-0.0089	-0.0138	-0.0355	0.1046	-0.0489		132.9	0.0135	0.0177	0.0347	-0.0181	0.0049		132.8	0.2497	0.402	0.3967	0.6664	0.8377
	132.9	-0.0092	-0.0126	-0.0371	0.1064	-0.0497		133	0.0134	0.0173	0.0317	-0.0199	0.004		132.9	0.2471	0.3994	0.3932	0.6567	0.831
	133	-0.0062	-0.0133	-0.0363	0.1097	-0.0487		133.1	0.0177	0.013	0.0321	-0.0222	0.004		133	0.2483	0.3989	0.3925	0.653	0.8295
	133.1	-0.0002	-0.0102	-0.0343	0.1155	-0.0426		133.2	0.0157	0.014	0.034	-0.0204	0.0024		133.1	0.2452	0.3938	0.3871	0.6459	0.8203
	133.2	0.0012	-0.0061	-0.0371	0.1121	-0.0467		133.3	0.0168	0.0124	0.0316	-0.0226			133.2	0.2431	0.3904	0.383	0.6418	0.8125
	133.3	0.0027	-0.004	-0.0357	0.1136	-0.0467		133.4	0.0142	0.0069	0.0288	-0.0208	-0.0024		133.3	0.2411	0.3867	0.3804	0.6354	0.8073
	133.4	-0.0009	-0.0044	-0.0342	0.1117	-0.0529		133.5	0.0155	0.0048	0.0273	-0.0222	-0.0066		133.4	0.245599	0.3903	0.385199	0.6367	0.8045
	133.5	-0.0022	-0.0043	-0.0331	0.1078	-0.0534		133.6	0.0161	0.0012	0.0263	-0.0207	-0.0093		133.5	0.2486	0.3873	0.3803	0.6346	0.795
	133.6	-0.0009	-0.0091	-0.0321	0.109699	-0.053		133.7	0.0165	0.0016	0.0304	-0.0177	-0.0081		133.6	0.2475	0.3821	0.3787	0.6292	0.7877
	133.7	-0.0029	-0.0097	-0.0381	0.105	-0.0535		133.8	0.0204	1.99e-07	0.0306	-0.0178	-0.0095		133.7	0.2438	0.3846	0.3757	0.6266	0.7788
	133.8	-0.0044	-0.0128	-0.0378	0.1	-0.0555		133.9	0.0199	0.0019	0.0334	-0.0158	-0.0123		133.8	0.2439	0.3832	0.374	0.6213	0.7748
	133.9	-0.0056	-0.0068	-0.0344	0.1003	-0.0525		134	0.0195	0.0047	0.0334	-0.0121	-0.0106		133.9	0.2421	0.3828	0.3754	0.618	0.7691
	134	-0.0063	-0.0057	-0.0362	0.0995	-0.0495		134.1	0.0208	0.0066	0.0343	-0.0089	-0.0114		134	0.2414	0.3817	0.3762	0.6163	0.7661
	134.1	-0.0045	-0.0021	-0.0373	0.1008	-0.05		134.2	0.0223	0.0055	0.0341	-0.0094	-0.0117		134.1	0.2397	0.3775	0.3761	0.6102	0.7628
	134.2	-0.0024	-0.0072	-0.0406	0.1008	-0.0506		134.3	0.0214	0.0044	0.0319	-0.0115	-0.0126		134.2	0.2401	0.3738	0.3769	0.6054	0.7596
	134.3	-0.003	-0.0058	-0.0373	0.0991	-0.0486		134.4	0.0215	0.0037	0.0292	-0.0144	-0.0112		134.3	0.2395	0.3704	0.3746	0.5973	0.7534
	134.4	-0.001	-0.0058	-0.0309	0.0986	-0.0517		134.5	0.0211	0.0043	0.0305	-0.0112	-0.0084		134.4	0.2405	0.3686	0.37	0.5909	0.7467
	134.5	0.0023	-0.0069	-0.0293	0.0967	-0.052		134.6	0.0231	0.0059	0.0321	-0.0091	-0.0004		134.5	0.2428	0.3701	0.3734	0.5894	0.743
	134.6	-0.0004	-0.0052	-0.0261	0.0968	-0.0526		134.7	0.0227	0.0116	0.0373	-0.0005	0.0003		134.6	0.2421	0.364	0.3721	0.5844	0.7376
	134.7	0.0028	0.0026	-0.0237	0.0986	-0.0481		134.8	0.0233	0.014	0.0409	0.0025	0.0034		134.7	0.2406	0.3586	0.3718	0.5808	0.7296
	134.8	0.0052	0.002	-0.0224	0.0932	-0.0523		134.9	0.0247	0.018	0.0428	0.0061	0.0042		134.8	0.2385	0.3586	0.3704	0.5774	0.7275
	134.9	0.0041	0.0024	-0.0178	0.0939	-0.0509		135	0.0284	0.0142	0.0424	0.0058	0.0049		134.9	0.2362	0.3561	0.3662	0.5732	0.7231
	135	0.0064	0.0059	-0.0157	0.096	-0.0473		135.1	0.0299	0.0142	0.0465	0.0064	0.0072		135	0.2322	0.3515	0.3568	0.5648	0.7138
	135.1	0.007	0.0068	-0.009	0.0997	-0.043		135.2	0.0295	0.0163	0.0473	0.0092	0.0081		135.1	0.2345	0.3479	0.3546	0.5626	0.7065
	135.2	0.0103	0.0113	-0.0069	0.0979	-0.0434		135.3	0.0318	0.0173	0.0509	0.0133	0.0125		135.2	0.234	0.3505	0.3541	0.5631	0.7013
	135.3	0.0091	0.0115	-0.0056	0.0995	-0.0435		135.4	0.033	0.019	0.0571	0.0198	0.0107		135.3	0.2293	0.3451	0.3494	0.5551	0.6914
	135.4	0.006901	0.0066	-0.0077	0.0925	-0.049		135.5	0.0307	0.0163	0.0584	0.0204	0.0077		135.4	0.224401	0.3404	0.342301	0.547	0.6836
	135.5	-0.0034	0.001	-0.0123	0.0885	-0.0518		135.6	0.036	0.0134	0.0574	0.0204	0.0067		135.5	0.227	0.3415	0.3441	0.5444	0.6817
	135.6	-0.0068	-0.0033	-0.0132	0.0843	-0.0551		135.7	0.0444	0.0155	0.058	0.0215	0.01		135.6	0.2264	0.3364	0.3399	0.5377	0.6724
	135.7	-0.0046	-0.0033	-0.0129	0.0862	-0.0565		135.8	0.048801	0.0151	0.0607	0.0207	0.010601		135.7	0.2256	0.3374	0.3418	0.5356	0.6697
	135.8	0.0024	0.0012	-0.0104	0.0859	-0.0501		135.9	0.0528	0.015601	0.060801	0.023701	0.0133		135.8	0.2266	0.336	0.3447	0.5318	0.6649
	135.9	0.0075	0.0052	-0.0113	0.088	-0.0484		136	0.0544	0.0167	0.0617	0.0258	0.0126		135.9	0.2288	0.3361	0.3438	0.5293	0.6631
	136	0.0033	0.0003	-0.0188	0.0809	-0.052		136.1	0.058	0.0193	0.0652	0.0292	0.0119		136	0.2275	0.3338	0.3393	0.5254	0.6569
	136.1	0.0009	0.0015	-0.0169	0.0829	-0.0499		136.2	0.0598	0.0223	0.0687	0.0326	0.0146		136.1	0.221	0.3297	0.3347	0.5202	0.649
	136.2	-0.0049	0.001	-0.0141	0.0834	-0.0497		136.3	0.0563	0.0252	0.07	0.0368	0.0133		136.2	0.2229	0.3294	0.3362	0.5169	0.6468
	136.3	-0.0035	-0.0014	-0.0113	0.0782	-0.0527		136.4	0.059	0.0228	0.0691	0.0403	0.0122		136.3	0.2228	0.3306	0.3337	0.5193	0.6485
	136.4	-0.0036	0.0007	-0.0111	0.0787	-0.0546		136.5	0.0568	0.0249	0.0696	0.0428	0.0116		136.4	0.2252	0.3335	0.3338	0.5185	0.649
	136.5	-0.0049	0.0048	-0.0106	0.0794	-0.0523		136.6	0.0568	0.0263	0.0695	0.0417	0.0094		136.5	0.2269	0.3335	0.3339	0.5191	0.6472
	136.6	-0.0075	0.0082	-0.0125	0.0828	-0.0562		136.7	0.0595	0.0242	0.0687	0.045	0.0056		136.6	0.2254	0.3315	0.3314	0.5111	0.6435
	136.7	-0.0057	0.0068	-0.0148	0.0803	-0.0588		136.8	0.0609	0.0227	0.0675	0.0461	0.0046		136.7	0.2275	0.3309	0.3323	0.5068	0.6389
	136.8	-0.0074	0.0061	-0.0128	0.0794	-0.0613		136.9	0.0565	0.0229	0.0672	0.046	0.0006		136.8	0.2272	0.3275	0.3283	0.4981	0.6325
	136.9	-0.007	0.0095	-0.0143	0.0815	-0.0634		137	0.0551	0.015	0.0657	0.0466	-0.0004		136.9	0.223801	0.3202	0.324001	0.4901	0.6255
	137	-0.0032	0.0132	-0.0131	0.086	-0.0589		137.1	0.0553	0.0153	0.0624	0.0417	-0.0002		137	0.2226	0.3161	0.3222	0.4835	0.6215
	137.1	-0.0051	0.0084	-0.0207	0.0808	-0.0641		137.2	0.0546	0.0158	0.0617	0.0417	0.0007		137.1	0.2193	0.3113	0.3195	0.4773	0.6136
	137.2	-0.0046	0.0068	-0.0224	0.0769	-0.067		137.3	0.0558	0.0143	0.0631	0.0437	0.0009		137.2	0.2213	0.3068	0.3143	0.4745	0.608
	137.3	-0.0072	0.0071	-0.0264	0.0745	-0.0684		137.4	0.0629	0.0127	0.0638	0.0478	0.0031		137.3	0.2191	0.3023	0.3059	0.4662	0.6038
	137.4	-0.0067	0.0099	-0.0226	0.074	-0.0675		137.5	0.063	0.0145	0.068	0.0494	0.003		137.4	0.2183	0.2983	0.3033	0.4625	0.5974
	137.5	-0.0095	0.0082	-0.0247	0.0694	-0.0733		137.6	0.0618	0.0107	0.0679	0.0478	0.0063		137.5	0.2153	0.2954	0.3023	0.4575	0.5937
	137.6	-0.0127	0.0058	-0.0286	0.0667	-0.0736		137.7	0.0623	0.0073	0.0661	0.0478	0.009		137.6	0.2146	0.2936	0.3	0.4538	0.5898
	137.7	-0.016	0.0046	-0.0316	0.0673	-0.0747		137.8	0.0658	0.009901	0.0685	0.0493	0.014		137.7	0.2123	0.2934	0.2974	0.4478	0.5827
	137.8	-0.0212	0.0043	-0.0403	0.0668	-0.074		137.9	0.0665	0.0156	0.0717	0.0533	0.0193		137.8	0.2118	0.2925	0.2984	0.4442	0.5808
	137.9	-0.0236	0.0024	-0.0404	0.0629	-0.0775		138	0.0668	0.0161	0.0705	0.0537	0.0178		137.9	0.2122	0.2903	0.2991	0.4404	0.5804
	138	-0.0218	0.0014	-0.041	0.0659	-0.0819		138.1	0.0682	0.0161	0.0711	0.0534	0.0173		138	0.2119	0.2892	0.3019	0.4387	0.5799
	138.1	-0.0222	0.0013	-0.0427	0.0656	-0.0829		138.2	0.0656	0.0189	0.0716	0.0554	0.0158		138.1	0.2152	0.2908	0.3045	0.4362	0.5784
	138.2	-0.0197	0.0055	-0.0403	0.0666	-0.0786		138.3	0.0673	0.0193	0.0697	0.0511	0.0188		138.2	0.215	0.2904	0.3032	0.4337	0.578
	138.3	-0.0176	0.0106	-0.0378	0.073	-0.0762		138.4	0.071	0.0214	0.0738	0.0521	0.0181		138.3	0.2184	0.2899	0.3013	0.4333	0.5773
	138.4	-0.0221	0.0079	-0.0388	0.0722	-0.0801		138.5	0.0714	0.0194	0.0745	0.0526	0.0183		138.4	0.2161	0.2864	0.3008	0.4346	0.5761
	138.5	-0.0264	0.0056	-0.0411	0.0656	-0.0846		138.6	0.0705	0.0192	0.0789	0.0502	0.022		138.5	0.2192	0.2905	0.3003	0.4361	0.5723
	138.6	-0.0252	0.0067	-0.0374	0.0663	-0.0849		138.7	0.0716	0.0234	0.0811	0.0513	0.0189		138.6	0.2213	0.2919	0.3022	0.4337	0.5718
	138.7	-0.0271	0.003	-0.0358	0.0628	-0.0872		138.8	0.0766	0.0255	0.0846	0.0528	0.0191		138.7	0.2197	0.2924	0.3051	0.4315	0.5691
	138.8	-0.0316	-0.0011	-0.0344	0.0648	-0.0864		138.9	0.0745	0.0279	0.0874	0.0533	0.0162		138.8	0.2184	0.2876	0.3047	0.4301	0.5579
	138.9	-0.031	0.0025	-0.0307	0.0697	-0.0826		139	0.0739	0.025	0.0879	0.0527	0.0167		138.9	0.2199	0.2872	0.3044	0.4313	0.5514
	139	-0.0283	0.003	-0.0284	0.0718	-0.0809		139.1	0.0768	0.0244	0.0884	0.0539	0.0176		139	0.2175	0.2891	0.3045	0.4344	0.5475
	139.1	-0.0265	0.0026	-0.027	0.0686	-0.0797		139.2	0.0784	0.0297	0.0869	0.0569	0.0178		139.1	0.2151	0.289	0.302	0.4343	0.5406
	139.2	-0.0285	-0.0009	-0.0278	0.0674	-0.0782		139.3	0.0795	0.0323	0.0865	0.0588	0.0145		139.2	0.216	0.2904	0.2995	0.4354	0.5367
	139.3	-0.0325	-0.0061	-0.027	0.0672	-0.0781		139.4	0.0802	0.0309	0.0873	0.0598	0.0154		139.3	0.2189	0.292	0.302	0.4344	0.5371
	139.4	-0.0347	-0.0083	-0.0282	0.0622	-0.0825		139.5	0.0799	0.0318	0.0913	0.0597	0.0192		139.4	0.2182	0.2877	0.2948	0.4302	0.5295
	139.5	-0.0308	-0.0046	-0.0267	0.0667	-0.0752		139.6	0.0787	0.0316	0.0935	0.0603	0.0221		139.5	0.2145	0.2827	0.2895	0.4243	0.5223
	139.6	-0.0271	-0.0045	-0.0258	0.0681	-0.0711		139.7	0.0804	0.0352	0.098	0.0608	0.0252		139.6	0.2123	0.2784	0.287901	0.4131	0.5171
	139.7	-0.027	-0.0002	-0.0252	0.068	-0.0687		139.8	0.083	0.0351	0.0981	0.06	0.0283		139.7	0.2053	0.2744	0.2817	0.4088	0.5096
	139.8	-0.0282	-0.003	-0.0235	0.0674	-0.0704		139.9	0.0804	0.0373	0.097	0.0601	0.03		139.8	0.2045	0.2721	0.2804	0.4041	0.506
	139.9	-0.0267	-0.0019	-0.021	0.0699	-0.0674		140	0.0781	0.0339	0.0967	0.0587	0.0312		139.9	0.2035	0.2681	0.2785	0.4037	0.4989
	140	-0.0214	-0.0053	-0.022	0.0721	-0.0658		140.1	0.0776	0.0322	0.0977	0.0594	0.031		140	0.2021	0.2661	0.2766	0.399	0.4965
	140.1	-0.0177	-0.0027	-0.0221	0.0712	-0.066		140.2	0.0749	0.0281	0.0955	0.0587	0.0286		140.1	0.2056	0.2669	0.2791	0.4014	0.4933
	140.2	-0.014	0.0027	-0.0173	0.073	-0.0604		140.3	0.0768	0.0296	0.0899	0.0523	0.0289		140.2	0.2056	0.2702	0.278	0.4039	0.4936
	140.3	-0.0164	0.0034	-0.0172	0.0668	-0.0614		140.4	0.0782	0.0307	0.0928	0.0558	0.0321		140.3	0.2048	0.2721	0.2792	0.4049	0.4923
	140.4	-0.0152	0.0037	-0.0202	0.0673	-0.0631		140.5	0.0783	0.0299	0.0951	0.064	0.0327		140.4	0.2053	0.2703	0.2795	0.4043	0.4862
	140.5	-0.0142	0.0059	-0.0249	0.0681	-0.0622		140.6	0.0767	0.0329	0.0938	0.0661	0.0301		140.5	0.2035	0.2672	0.2824	0.3989	0.4794
	140.6	-0.0185	0.0039	-0.0259	0.066	-0.0601		140.7	0.0766	0.0319	0.0904	0.0662	0.0266		140.6	0.2057	0.2675	0.2814	0.3978	0.4792
	140.7	-0.0181	0.0004	-0.0301	0.0652	-0.0631		140.8	0.0778	0.0281	0.0875	0.0628	0.0256		140.7	0.202	0.2668	0.2812	0.3942	0.4794
	140.8	-0.0192	-0.0021	-0.03	0.0628	-0.066		140.9	0.0807	0.0253	0.0819	0.061	0.021		140.8	0.2011	0.2682	0.2808	0.3933	0.4791
	140.9	-0.0222	-0.0004	-0.0323	0.066	-0.0634		141	0.0783	0.0193	0.0779	0.0606	0.02		140.9	0.2025	0.2679	0.2818	0.3931	0.4767
	141	-0.0212	0.003	-0.034	0.0671	-0.0636		141.1	0.0746	0.0217	0.0778	0.0599	0.0204		141	0.206	0.2699	0.2854	0.3954	0.477
	141.1	-0.021	0.002	-0.0309	0.0666	-0.062		141.2	0.0747	0.0185	0.071	0.0585	0.0189		141.1	0.2085	0.2707	0.2891	0.3979	0.4764
	141.2	-0.0211	0.0056	-0.0316	0.0662	-0.0602		141.3	0.0739	0.0178	0.0678	0.0565	0.017		141.2	0.2068	0.2692	0.2889	0.3979	0.4745
	141.3	-0.0207	0.0065	-0.0304	0.0688	-0.0574		141.4	0.0724	0.017	0.0608	0.0511	0.0165		141.3	0.2061	0.2687	0.2876	0.3943	0.4713
	141.4	-0.0198	0.0056	-0.029	0.0685	-0.0539		141.5	0.0722	0.0189	0.0572	0.0479	0.0182		141.4	0.209	0.2717	0.2915	0.3969	0.475
	141.5	-0.021	0.0054	-0.0262	0.0718	-0.0499		141.6	0.0722	0.0246	0.0582	0.0505	0.021		141.5	0.2079	0.2714	0.2919	0.3935	0.4738
	141.6	-0.016	0.0088	-0.0204	0.0784	-0.0445		141.7	0.0698	0.0266	0.0575	0.0501	0.0178		141.6	0.2068	0.2699	0.2872	0.3903	0.4686
	141.7	-0.0158	0.0079	-0.0216	0.0782	-0.0453		141.8	0.0633	0.022899	0.057	0.0505	0.0136		141.7	0.2088	0.2719	0.2936	0.3891	0.4699
	141.8	-0.02	0.0093	-0.0241	0.0725	-0.0453		141.9	0.0602	0.0237	0.0524	0.0518	0.011199		141.8	0.2092	0.2708	0.294	0.3878	0.4694
	141.9	-0.0242	0.0098	-0.0252	0.0705	-0.0474		142	0.0548	0.020699	0.049	0.0487	0.0069		141.9	0.2108	0.2685	0.2924	0.389	0.4672
	142	-0.0276	0.0061	-0.0267	0.0675	-0.0516		142.1	0.0512	0.0197	0.0433	0.0449	0.0052		142	0.2073	0.2694	0.2938	0.3885	0.4607
	142.1	-0.0294	0.0062	-0.0257	0.0684	-0.0523		142.2	0.0504	0.0201	0.0411	0.0457	0.0045		142.1	0.2074	0.2697	0.296	0.3872	0.4575
	142.2	-0.0299	0.0057	-0.0251	0.0697	-0.055		142.3	0.0501	0.0176	0.0401	0.0455	0.0028		142.2	0.2098	0.2723	0.2962	0.3896	0.4562
	142.3	-0.0253	0.0097	-0.0272	0.0705	-0.0545		142.4	0.0499	0.0164	0.0389	0.044	0.0013		142.3	0.2077	0.2684	0.2961	0.392	0.453
	142.4	-0.0229	0.0152	-0.0284	0.0733	-0.05		142.5	0.0527	0.0157	0.0379	0.0417	0.002		142.4	0.209	0.2663	0.2998	0.3903	0.45
	142.5	-0.0226	0.0143	-0.0297	0.0724	-0.0522		142.6	0.0527	0.0157	0.0403	0.0445	-0.0004		142.5	0.2075	0.261	0.297	0.3879	0.4474
	142.6	-0.0278	0.0096	-0.0335	0.0705	-0.0558		142.7	0.0529	0.0087	0.0367	0.0435	0.0037		142.6	0.2055	0.2567	0.2949	0.3844	0.44
	142.7	-0.027	0.0062	-0.0347	0.0692	-0.0569		142.8	0.0514	0.0102	0.0373	0.0411	0.0033		142.7	0.2088	0.2584	0.2967	0.3855	0.4401
	142.8	-0.0283	0.0076	-0.0313	0.0724	-0.0575		142.9	0.0514	0.0088	0.0392	0.0428	0.0012		142.8	0.2032	0.2562	0.2941	0.3866	0.4357
	142.9	-0.0227	0.0126	-0.03	0.0778	-0.0559		143	0.0563	0.0075	0.0332	0.0392	0.006		142.9	0.2022	0.2523	0.2911	0.3868	0.4337
	143	-0.0252	0.0078	-0.0297	0.0781	-0.0556		143.1	0.0604	0.0129	0.0333	0.0421	0.0119		143	0.1997	0.2532	0.2885	0.3846	0.4328
	143.1	-0.03	0.0052	-0.0337	0.0769	-0.061		143.2	0.0601	0.0129	0.0365	0.045	0.0076		143.1	0.201	0.2539	0.2872	0.3823	0.4309
	143.2	-0.031	0.0096	-0.0296	0.0795	-0.0607		143.3	0.0622	0.0098	0.0328	0.0437	0.0049		143.2	0.2016	0.2551	0.2862	0.3825	0.4305
	143.3	-0.033	0.0099	-0.0274	0.0795	-0.0599		143.4	0.0593	0.0115	0.0313	0.043	9.97e-05		143.3	0.2036	0.2595	0.2882	0.3804	0.426
	143.4	-0.032	0.0097	-0.0261	0.0818	-0.0617		143.5	0.0542	0.0094	0.0272	0.0393	0.0007		143.4	0.2026	0.2584	0.2862	0.381	0.422
	143.5	-0.0323	0.0079	-0.0246	0.0845	-0.0624		143.6	0.0547	0.0082	0.0242	0.0367	0.001		143.5	0.2037	0.2607	0.2885	0.3828	0.4251
	143.6	-0.0336	0.0094	-0.0248	0.0855	-0.0597		143.7	0.0553	0.0105	0.0258	0.0427	-0.0005		143.6	0.2072	0.2646	0.2918	0.3847	0.4253
	143.7	-0.0312	0.0128	-0.0228	0.0858	-0.0586		143.8	0.0564	0.0095	0.0266	0.0433	-0.0033		143.7	0.208	0.2612	0.2911	0.383	0.4241
	143.8	-0.0323	0.0152	-0.0244	0.0855	-0.0599		143.9	0.0534	0.0056	0.0232	0.0387	-0.007		143.8	0.2076	0.2565	0.2873	0.3817	0.4223
	143.9	-0.0269	0.0176	-0.0219	0.0874	-0.0598		144	0.0554	0.0039	0.0204	0.0384	-0.011		143.9	0.2081	0.2586	0.2865	0.3778	0.4185
	144	-0.0323	0.0172	-0.0232	0.0867	-0.0613		144.1	0.0555	0.0058	0.0203	0.0418	-0.0098		144	0.2073	0.2575	0.2871	0.3752	0.4131
	144.1	-0.0333	0.0229	-0.0217	0.0836	-0.0558		144.2	0.059	0.0072	0.0235	0.0416	-0.0067		144.1	0.2055	0.2577	0.2814	0.3748	0.4123
	144.2	-0.0291	0.0223	-0.0195	0.0818	-0.0521		144.3	0.0607	0.0091	0.0253	0.0433	-0.0057		144.2	0.2029	0.254	0.2777	0.3712	0.4086
	144.3	-0.0296	0.022	-0.0206	0.0817	-0.0564		144.4	0.0571	0.0093	0.024	0.0451	-0.0025		144.3	0.2029	0.2535	0.2762	0.3713	0.4047
	144.4	-0.0296	0.0195	-0.0198	0.0804	-0.0582		144.5	0.0563	0.0085	0.0244	0.0465	-0.0018		144.4	0.1983	0.2526	0.274	0.3687	0.3987
	144.5	-0.0229	0.023	-0.017	0.0808	-0.0538		144.6	0.0593	0.0111	0.0252	0.0477	-0.0004		144.5	0.1952	0.2529	0.2759	0.3663	0.3948
	144.6	-0.0153	0.0271	-0.0131	0.0868	-0.0493		144.7	0.0583	0.0137	0.0265	0.0487	-0.003		144.6	0.1968	0.2531	0.2786	0.3655	0.3968
	144.7	-0.0164	0.0239	-0.02	0.0847	-0.0505		144.8	0.0577	0.0134	0.0265	0.0514	0.0014		144.7	0.1945	0.2503	0.2749	0.3633	0.3913
	144.8	-0.0177	0.0247	-0.0205	0.0857	-0.0501		144.9	0.0582	0.0152	0.0285	0.0533	0.0027		144.8	0.195	0.2489	0.2722	0.3605	0.3923
	144.9	-0.0139	0.0289	-0.018	0.0879	-0.0501		145	0.0573	0.0162	0.0298	0.059	0.0031		144.9	0.1928	0.2462	0.2683	0.3549	0.3914
	145	-0.0115	0.0279	-0.0188	0.0894	-0.0503		145.1	0.0567	0.0148	0.0281	0.0587	0.0003		145	0.1928	0.2474	0.2679	0.352	0.3935
	145.1	-0.0157	0.0283	-0.0222	0.0851	-0.0504		145.2	0.0539	0.0137	0.0257	0.0559	-0.002		145.1	0.1942	0.2462	0.2684	0.3493	0.3943
	145.2	-0.0187	0.0319	-0.0249	0.0894	-0.0508		145.3	0.0554	0.0109	0.0259	0.054	0.0004		145.2	0.1983	0.2482	0.2745	0.3512	0.3966
	145.3	-0.0153	0.0367	-0.0221	0.0909	-0.0509		145.4	0.0587	0.011	0.0271	0.0537	0.0048		145.3	0.2029	0.2492	0.2771	0.3484	0.3965
	145.4	-0.0118	0.039	-0.0225	0.0888	-0.0504		145.5	0.0593	0.0137	0.0311	0.0526	0.0043		145.4	0.2025	0.2477	0.274	0.3437	0.3953
	145.5	-0.0079	0.0397	-0.0197	0.0961	-0.048		145.6	0.0588	0.0134	0.0303	0.0499	-0.0014		145.5	0.2026	0.252	0.2805	0.3434	0.3965
	145.6	-0.0073	0.0377	-0.0202	0.0987	-0.0506		145.7	0.0579	0.0074	0.026101	0.046301	-0.0023		145.6	0.2015	0.2514	0.2818	0.3405	0.3974
	145.7	-0.0107	0.0383	-0.0196	0.1019	-0.0548		145.8	0.057	0.0048	0.0243	0.0434	-0.0029		145.7	0.1993	0.254	0.2796	0.3434	0.3987
	145.8	-0.01	0.041	-0.0188	0.1014	-0.0576		145.9	0.0532	0.0041	0.0234	0.0457	-0.0072		145.8	0.2004	0.2579	0.2823	0.3417	0.3969
	145.9	-0.009	0.0413	-0.0197	0.1013	-0.0572		146	0.0525	0.0019	0.0233	0.0423	-0.008		145.9	0.208499	0.2637	0.287199	0.3455	0.399
	146	-0.0073	0.043	-0.0229	0.1011	-0.0593		146.1	0.0549	0.0011	0.0197	0.0373	-0.0062		146	0.2074	0.2636	0.286	0.3454	0.4001
	146.1	-0.004	0.047	-0.0198	0.1055	-0.0558		146.2	0.0543	0.0053	0.0186	0.0362	-0.0077		146.1	0.2074	0.2642	0.2854	0.3443	0.3968
	146.2	-0.0032	0.048	-0.0182	0.111	-0.0554		146.3	0.0561	0.0056	0.0187	0.0328	-0.007		146.2	0.2039	0.2636	0.2805	0.3396	0.3953
	146.3	-0.004	0.0437	-0.0189	0.1124	-0.0546		146.4	0.0565	0.0045	0.0195	0.0349	-0.0024		146.3	0.205	0.2658	0.2802	0.3393	0.3955
	146.4	-0.008	0.0414	-0.0223	0.1132	-0.0571		146.5	0.0526	0.0055	0.015	0.0353	-0.0035		146.4	0.203	0.2638	0.2813	0.3353	0.3916
	146.5	-0.0111	0.0419	-0.0204	0.113	-0.0576		146.6	0.0526	0.0047	0.0111	0.0308	0.0004		146.5	0.2045	0.2623	0.2816	0.3331	0.3937
	146.6	-0.0086	0.0443	-0.0146	0.1152	-0.0531		146.7	0.0563	0.0014	0.0137	0.0292	0.0033		146.6	0.205	0.2621	0.2802	0.3334	0.3953
	146.7	-0.0067	0.047	-0.0136	0.1158	-0.0545		146.8	0.0573	0.0032	0.0163	0.0293	0.0055		146.7	0.2003	0.2591	0.2761	0.3277	0.3904
	146.8	-0.0063	0.0501	-0.0131	0.1166	-0.0564		146.9	0.0564	0.0047	0.017	0.0287	0.0054		146.8	0.199	0.2575	0.2722	0.3258	0.3849
	146.9	-0.0038	0.0527	-0.0133	0.1217	-0.0503		147	0.0526	0.0036	0.0156	0.0258	0.0049		146.9	0.1977	0.2582	0.2743	0.3242	0.3819
	147		0.0541	-0.0072	0.1244	-0.0459		147.1	0.0516	0.007	0.0175	0.0233	0.0057		147	0.1987	0.258	0.2723	0.3221	0.3761
	147.1	0.0036	0.0561	-0.0025	0.129	-0.0411		147.2	0.0484	0.0079	0.0172	0.0218	0.0026		147.1	0.1975	0.2594	0.2696	0.3224	0.3769
	147.2	0.0021	0.055399	-0.0095	0.1288	-0.0487		147.3	0.0462	0.0057	0.0176	0.0176	0.0035		147.2	0.2002	0.262	0.2714	0.3209	0.3777
	147.3	0.0012	0.0517	-0.013	0.1254	-0.0549		147.4	0.0425	0.005	0.0208	0.0165	0.0037		147.3	0.2027	0.2645	0.2729	0.3171	0.3785
	147.4	0.0013	0.0451	-0.0154	0.1223	-0.0574		147.5	0.0473	0.0037	0.0199	0.0208	0.0053		147.4	0.2017	0.2599	0.2678	0.3165	0.3755
	147.5	0.0008	0.0439	-0.0147	0.1204	-0.0605		147.6	0.0553	0.0046	0.0244	0.0215	0.0114		147.5	0.1981	0.2575	0.2639	0.3133	0.3695
	147.6	0.0065	0.0481	-0.0161	0.1217	-0.0617		147.7	0.0596	0.0063	0.0291	0.024	0.0101		147.6	0.1992	0.2565	0.263	0.3169	0.3654
	147.7	0.0105	0.0505	-0.0178	0.1172	-0.0632		147.8	0.0555	0.0041	0.0316	0.027	0.0087		147.7	0.195	0.2517	0.2585	0.3137	0.3627
	147.8	0.0113	0.0503	-0.0193	0.1189	-0.0616		147.9	0.052301	0.0027	0.0287	0.0221	0.0044		147.8	0.1922	0.2483	0.2525	0.3131	0.3608
	147.9	0.0129	0.0505	-0.0199	0.1211	-0.0648		148	0.0591	-0.0016	0.023901	0.020501	0.0096		147.9	0.1916	0.2462	0.2508	0.3127	0.3568
	148	0.012	0.0514	-0.0175	0.1244	-0.0642		148.1	0.0667	0.0043	0.029	0.0269	0.0174		148	0.1885	0.2457	0.2475	0.309	0.3501
	148.1	0.0111	0.0552	-0.0133	0.1273	-0.0628		148.2	0.0673	0.0078	0.034499	0.034299	0.0189		148.1	0.192	0.2453	0.2452	0.3087	0.351
	148.2	0.0141	0.0604	-0.0101	0.1293	-0.062		148.3	0.0692	0.0067	0.0341	0.0315	0.0233		148.2	0.189	0.2451	0.2429	0.3091	0.3498
	148.3	0.0139	0.059	-0.0114	0.1238	-0.0617		148.4	0.0708	0.0114	0.0358	0.032	0.0233		148.3	0.1869	0.2407	0.2438	0.3056	0.3466
	148.4	0.0116	0.0553	-0.0103	0.1248	-0.0638		148.5	0.0742	0.0117	0.0384	0.0335	0.0249		148.4	0.183101	0.2346	0.234701	0.2984	0.3376
	148.5	0.0091	0.0501	-0.0125	0.1242	-0.0663		148.6	0.0709	0.0143	0.0374	0.0392	0.0244		148.5	0.1828	0.2331	0.2309	0.2961	0.3317
	148.6	0.013	0.0514	-0.0105	0.1259	-0.0624		148.7	0.0679	0.0129	0.0357	0.0378	0.0207		148.6	0.1787	0.2343	0.2281	0.295	0.327
	148.7	0.018	0.0526	-0.0072	0.1242	-0.0607		148.8	0.0734	0.0131	0.0352	0.0326	0.0202		148.7	0.1749	0.2322	0.2238	0.2928	0.3259
	148.8	0.0175	0.0547	-0.0098	0.1218	-0.0595		148.9	0.0775	0.0167	0.0398	0.0336	0.0225		148.8	0.1743	0.2336	0.224	0.2954	0.3286
	148.9	0.0192	0.0552	-0.0158	0.1195	-0.0593		149	0.0808	0.0207	0.0364	0.0353	0.0271		148.9	0.1746	0.2288	0.2225	0.2921	0.3269
	149	0.0122	0.0511	-0.0194	0.115	-0.0626		149.1	0.0795	0.0229	0.0417	0.0414	0.0253		149	0.174	0.23	0.2245	0.2923	0.325
	149.1	0.011	0.0503	-0.0181	0.1113	-0.0635		149.2	0.0762	0.0208	0.0412	0.0384	0.0203		149.1	0.1724	0.2295	0.2246	0.2923	0.3229
	149.2	0.013	0.0545	-0.0118	0.1132	-0.0601		149.3	0.0759	0.0179	0.0412	0.0372	0.0228		149.2	0.1726	0.2287	0.2213	0.2958	0.3212
	149.3	0.0111	0.0493	-0.016	0.1111	-0.0615		149.4	0.078499	0.018	0.0408	0.0374	0.0294		149.3	0.1703	0.2275	0.2184	0.2943	0.3172
	149.4	0.0132	0.0494	-0.0184	0.112	-0.0636		149.5	0.08	0.0192	0.044099	0.039199	0.0291		149.4	0.1669	0.2249	0.2168	0.2955	0.3204
	149.5	0.0134	0.0494	-0.0154	0.1113	-0.0589		149.6	0.0825	0.0199	0.0454	0.037	0.029		149.5	0.1691	0.2253	0.2215	0.2957	0.3208
	149.6	0.0145	0.0526	-0.014	0.1102	-0.0536		149.7	0.0828	0.0247	0.0513	0.038	0.0301		149.6	0.1676	0.2214	0.2183	0.2924	0.32
	149.7	0.0156	0.0514	-0.011	0.1127	-0.0536		149.8	0.0865	0.0262	0.0501	0.0351	0.0324		149.7	0.164	0.2184	0.2138	0.2889	0.3222
	149.8	0.0155	0.0516	-0.0112	0.1119	-0.0546		149.9	0.0833	0.0301	0.0502	0.0359	0.0296		149.8	0.1608	0.2202	0.2137	0.2852	0.3208
	149.9	0.0138	0.0475	-0.0117	0.11	-0.0585		150	0.0805	0.0288	0.0472	0.0344	0.0276		149.9	0.1621	0.2229	0.216	0.2874	0.3216
	150	0.0112	0.0457	-0.0087	0.1063	-0.0597		150.1	0.0739	0.0275	0.0491	0.0311	0.0277		150	0.1595	0.2224	0.2146	0.2898	0.3229
	150.1	0.0186	0.0465	-0.005	0.1095	-0.0574		150.2	0.0734	0.0277	0.0472	0.0277	0.0353		150.1	0.1588	0.2201	0.2118	0.2881	0.3224
	150.2	0.0196	0.039	-0.0032	0.1084	-0.0578		150.3	0.0718	0.028	0.0454	0.0317	0.0372		150.2	0.1617	0.2233	0.216	0.2873	0.3206
	150.3	0.0116	0.0385	-0.0041	0.1064	-0.0585		150.4	0.0722	0.0264	0.0458	0.0307	0.0371		150.3	0.1639	0.2275	0.2169	0.2891	0.3226
	150.4	0.0114	0.0378	-0.0043	0.1056	-0.0558		150.5	0.0755	0.0267	0.0487	0.0311	0.0375		150.4	0.1627	0.2288	0.2199	0.2887	0.322
	150.5	0.0101	0.0382	-0.0056	0.1027	-0.0536		150.6	0.0737	0.0304	0.0502	0.031	0.0391		150.5	0.1618	0.2278	0.2194	0.2894	0.324
	150.6	0.0143	0.0377	-0.0052	0.1024	-0.0532		150.7	0.0683	0.028	0.0495	0.029	0.0416		150.6	0.1605	0.2305	0.2182	0.2875	0.3242
	150.7	0.0124	0.034601	-0.0056	0.102	-0.0523		150.8	0.0713	0.0267	0.0445	0.0301	0.0472		150.7	0.1541	0.2293	0.2172	0.2869	0.3241
	150.8	0.0177	0.0419	0.0051	0.1079	-0.0465		150.9	0.0687	0.0251	0.0473	0.03	0.0452		150.8	0.1541	0.2295	0.2172	0.2876	0.3285
	150.9	0.0188	0.0458	0.0061	0.1091	-0.0424		151	0.0703	0.0226	0.0448	0.0262	0.046		150.9	0.1574	0.2315	0.2206	0.292	0.3306
	151	0.0217	0.0444	0.0046	0.1114	-0.0383		151.1	0.0732	0.0184	0.0423	0.0214	0.0464		151	0.1594	0.2365	0.2224	0.2954	0.3338
	151.1	0.0196	0.0413	0.0028	0.1051	-0.0392		151.2	0.0736	0.0181	0.0403	0.0212	0.0453		151.1	0.1617	0.2416	0.2253	0.3	0.3342
	151.2	0.0218	0.0407	0.005	0.1067	-0.0404		151.3	0.0726	0.0148	0.0385	0.0198	0.0446		151.2	0.1633	0.241799	0.2254	0.2997	0.3314
	151.3	0.0219	0.0365	0.0051	0.104	-0.0383		151.4	0.0727	0.0141	0.0358	0.0164	0.0451		151.3	0.1595	0.2363	0.2193	0.2967	0.3286
	151.4	0.0216	0.0366	0.0058	0.1063	-0.0373		151.5	0.0683	0.016	0.0366	0.0167	0.0435		151.4	0.1552	0.234	0.2186	0.2936	0.3273
	151.5	0.02	0.035	0.0054	0.1087	-0.0352		151.6	0.0683	0.0154	0.0327	0.0161	0.0413		151.5	0.1537	0.2363	0.2202	0.2951	0.3284
	151.6	0.0201	0.0363	0.01	0.1073	-0.0345		151.7	0.0686	0.0173	0.0327	0.0183	0.0443		151.6	0.1553	0.2385	0.2193	0.2947	0.3292
	151.7	0.0189	0.0362	0.0153	0.1041	-0.0352		151.8	0.068	0.0227	0.0353	0.021	0.0429		151.7	0.1608	0.2443	0.2224	0.2998	0.3324
	151.8	0.0154	0.0318	0.0127	0.0971	-0.0361		151.9	0.0693	0.021	0.0334	0.0203	0.0466		151.8	0.1614	0.2425	0.2221	0.3005	0.3318
	151.9	0.0172	0.0304	0.0113	0.0984	-0.0313		152	0.0735	0.0246	0.0363	0.021	0.0476		151.9	0.1648	0.2426	0.2217	0.3029	0.3341
	152	0.016	0.0312	0.0126	0.1013	-0.0311		152.1	0.0733	0.0262	0.0383	0.025	0.0491		152	0.1599	0.2362	0.2209	0.2966	0.3333
	152.1	0.0155	0.0313	0.0131	0.1043	-0.0298		152.2	0.0734	0.0286	0.0393	0.0303	0.0505		152.1	0.1571	0.2333	0.2222	0.2881	0.331
	152.2	0.0101	0.0276	0.008	0.1031	-0.0344		152.3	0.0698	0.0278	0.0405	0.0349	0.0439		152.2	0.155	0.2311	0.2198	0.2896	0.3323
	152.3	0.0096	0.0249	0.0069	0.0994	-0.0331		152.4	0.0675	0.0242	0.0368	0.0343	0.0455		152.3	0.1542	0.2296	0.2189	0.2889	0.3321
	152.4	0.008	0.0266	0.0064	0.0969	-0.0374		152.5	0.0656	0.0253	0.037	0.0356	0.0405		152.4	0.1551	0.2291	0.2211	0.2858	0.3283
	152.5	0.0102	0.0298	0.0088	0.0996	-0.0367		152.6	0.0669	0.0241	0.0416	0.0344	0.0396		152.5	0.1556	0.2296	0.2163	0.2852	0.3262
	152.6	0.0112	0.0279	0.0077	0.1001	-0.04		152.7	0.0656	0.0241	0.0448	0.0367	0.0349		152.6	0.1533	0.2291	0.2137	0.288	0.3244
	152.7	0.0077	0.0261	0.0005	0.0988	-0.0434		152.8	0.063901	0.0259	0.0431	0.0353	0.034901		152.7	0.1558	0.2302	0.2137	0.2897	0.3252
	152.8	0.0065	0.0238	0.0034	0.1002	-0.0433		152.9	0.0667	0.029501	0.046701	0.035601	0.0406		152.8	0.1542	0.2298	0.2149	0.2916	0.3246
	152.9	0.0118	0.0257	0.0073	0.1018	-0.0382		153	0.0665	0.0349	0.0534	0.0415	0.0434		152.9	0.1546	0.2302	0.2186	0.2933	0.3209
	153	0.0106	0.025	0.007	0.1008	-0.0401		153.1	0.0651	0.0392	0.0603	0.044	0.0422		153	0.1535	0.2277	0.2158	0.2938	0.3187
	153.1	0.0086	0.0221	0.001401	0.1	-0.0414		153.2	0.0661	0.0339	0.0581	0.0422	0.0414		153.1	0.1564	0.2268	0.2186	0.294	0.3205
	153.2	0.0064	0.0215	-0.0014	0.0963	-0.043		153.3	0.0713	0.0326	0.0552	0.0436	0.0425		153.2	0.1576	0.2254	0.2208	0.288	0.318
	153.3	0.0064	0.0237	0.0002	0.0976	-0.0382		153.4	0.0744	0.0352	0.0524	0.044	0.0406		153.3	0.1579	0.2248	0.2196	0.2898	0.3194
	153.4	0.0073	0.0239	0.0011	0.1018	-0.0372		153.5	0.0776	0.0323	0.052	0.0443	0.0411		153.4	0.154201	0.2215	0.215901	0.2872	0.3185
	153.5	0.004	0.0263	0.0032	0.1013	-0.0374		153.6	0.074	0.0323	0.0557	0.0435	0.0397		153.5	0.1571	0.2261	0.2194	0.2885	0.3212
	153.6	0.0047	0.0254	-0.0006	0.0983	-0.0365		153.7	0.0692	0.0262	0.0525	0.0448	0.0361		153.6	0.1588	0.2264	0.2203	0.2902	0.3241
	153.7	0.0045	0.0231	0.0012	0.0998	-0.0328		153.8	0.0677	0.0267	0.0505	0.0455	0.0383		153.7	0.1618	0.2267	0.2235	0.2904	0.3266
	153.8	0.0026	0.0203	0.0003	0.1014	-0.0306		153.9	0.0711	0.029	0.0487	0.0442	0.042899		153.8	0.1671	0.2323	0.2267	0.2921	0.3261
	153.9	0.0021	0.0231	0.0042	0.1012	-0.029		154	0.0685	0.030299	0.0507	0.0438	0.0414		153.9	0.1665	0.2351	0.224	0.2923	0.3234
	154	0.0078	0.0252	0.0085	0.1036	-0.0228		154.1	0.070101	0.0243	0.048	0.0382	0.045501		154	0.1675	0.236	0.2212	0.2919	0.3216
	154.1	0.011	0.0252	0.0122	0.1049	-0.0168		154.2	0.0739	0.027201	0.0523	0.0396	0.0489		154.1	0.1698	0.238	0.2224	0.2934	0.3249
	154.2	0.0103	0.023	0.0095	0.1045	-0.018		154.3	0.0711	0.0346	0.057	0.0417	0.0467		154.2	0.1629	0.2351	0.2231	0.2868	0.3256
	154.3	0.0117	0.0198	0.0081	0.1057	-0.019		154.4	0.0681	0.0335	0.0553	0.0419	0.0448		154.3	0.1625	0.2301	0.2235	0.2846	0.3213
	154.4	0.015	0.0184	0.0086	0.1078	-0.0223		154.5	0.0666	0.0318	0.0531	0.0441	0.0499		154.4	0.1628	0.2323	0.2244	0.2833	0.3238
	154.5	0.018	0.0216	0.0087	0.1081	-0.0203		154.6	0.0689	0.0344	0.0538	0.0483	0.0507		154.5	0.165	0.2406	0.2296	0.288	0.3323
	154.6	0.0168	0.0209	0.01	0.1077	-0.0199		154.7	0.0687	0.0338	0.0569	0.0501	0.0501		154.6	0.1628	0.2397	0.2322	0.2844	0.334
	154.7	0.0137	0.0217	0.0105	0.1104	-0.0188		154.8	0.070299	0.0319	0.0536	0.0493	0.050899		154.7	0.1632	0.2403	0.2324	0.2802	0.3322
	154.8	0.0137	0.0252	0.013	0.1151	-0.0187		154.9	0.0651	0.030199	0.048799	0.052599	0.0457		154.8	0.1645	0.2455	0.2337	0.2788	0.3323
	154.9	0.0164	0.028	0.0164	0.1205	-0.018		155	0.0645	0.026	0.0431	0.0537	0.0472		154.9	0.1629	0.2413	0.2313	0.2754	0.3269
	155	0.0102	0.0243	0.017	0.1179	-0.0204		155.1	0.0611	0.0278	0.0493	0.0558	0.0445		155	0.1686	0.2477	0.2328	0.2771	0.3307
	155.1	0.008	0.0229	0.0179	0.116	-0.019		155.2	0.0599	0.0283	0.0493	0.0554	0.047		155.1	0.1719	0.2473	0.2329	0.2784	0.332
	155.2	0.0054	0.0221	0.0151	0.1167	-0.0159		155.3	0.059	0.0312	0.0511	0.0581	0.0476		155.2	0.1745	0.245	0.2304	0.2741	0.3337
	155.3	0.0056	0.0182	0.0104	0.1143	-0.0135		155.4	0.0588	0.0321	0.0484	0.0582	0.0465		155.3	0.171	0.2432	0.2308	0.2694	0.3338
	155.4	0.0084	0.0201	0.0076	0.1132	-0.0122		155.5	0.0615	0.034	0.049	0.059	0.0475		155.4	0.1711	0.2414	0.23	0.2681	0.3362
	155.5	0.0092	0.0223	0.0061	0.1096	-0.0082		155.6	0.0575	0.0382	0.0535	0.0631	0.0473		155.5	0.1697	0.241	0.2292	0.2635	0.33
	155.6	0.0087	0.0204	0.0055	0.1061	-0.0086		155.7	0.0551	0.0352	0.0525	0.0662	0.0451		155.6	0.1658	0.2411	0.2282	0.2619	0.3295
	155.7	0.0075	0.0158	0.0039	0.1079	-0.0096		155.8	0.0555	0.028301	0.0474	0.067	0.0498		155.7	0.1667	0.2428	0.2304	0.2606	0.3275
	155.8	0.0095	0.0215	0.0036	0.1076	-0.0078		155.9	0.0532	0.0327	0.0541	0.0689	0.0477		155.8	0.1686	0.2451	0.2317	0.2608	0.3261
	155.9	0.0066	0.0199	0.0029	0.1078	-0.0094		156	0.053	0.0316	0.0546	0.0679	0.0528		155.9	0.1702	0.2461	0.234	0.2621	0.3244
	156	0.0077	0.0225	0.007	0.108	-0.0047		156.1	0.053701	0.032	0.0569	0.0693	0.055901		156	0.1728	0.2495	0.2389	0.2646	0.3271
	156.1	0.0124	0.0264	0.009199	0.1139	-0.001		156.2	0.0628	0.031801	0.0514	0.0713	0.0586		156.1	0.1701	0.2474	0.2379	0.2616	0.3247
	156.2	0.0123	0.0285	0.0098	0.1121	0.0016		156.3	0.0704	0.0367	0.0571	0.0769	0.0579		156.2	0.1697	0.251699	0.2387	0.2615	0.3246
	156.3	0.0123	0.0314	0.008	0.1128	3.53e-10		156.4	0.0729	0.039	0.0605	0.0786	0.06		156.3	0.1668	0.2458	0.2342	0.2561	0.3209
	156.4	0.0153	0.0297	0.0109	0.1126	0.0015		156.5	0.0724	0.0402	0.0609	0.0797	0.0599		156.4	0.1642	0.243	0.2334	0.2565	0.3175
	156.5	0.0153	0.0285	0.0112	0.112	0.0032		156.6	0.073	0.0389	0.0612	0.0809	0.0594		156.5	0.1623	0.2419	0.23	0.2575	0.3145
	156.6	0.0134	0.0255	0.0073	0.11	-0.0007		156.7	0.0741	0.0397	0.0603	0.0806	0.0587		156.6	0.1586	0.2412	0.2271	0.2536	0.3091
	156.7	0.0069	0.0241	0.0064	0.1103	-0.001		156.8	0.0794	0.0419	0.0597	0.0818	0.0552		156.7	0.1627	0.2421	0.2303	0.2558	0.3092
	156.8	0.0048	0.022	0.002	0.1087	-0.0019		156.9	0.081	0.041	0.0603	0.0831	0.0492		156.8	0.1619	0.2394	0.2241	0.2513	0.3039
	156.9	0.0018	0.0161	-0.0029	0.1071	-0.0045		157	0.0848	0.0402	0.059	0.0817	0.0503		156.9	0.1602	0.2385	0.2216	0.2489	0.2983
	157	0.0021	0.0174	-0.0043	0.1075	-0.0049		157.1	0.0835	0.0419	0.0624	0.0835	0.0486		157	0.1569	0.2348	0.2187	0.2469	0.2961
	157.1	-0.0013	0.0186	-0.0065	0.102	-0.0103		157.2	0.0802	0.0463	0.0664	0.0863	0.0469		157.1	0.1554	0.2356	0.2199	0.2465	0.2965
	157.2	0.0014	0.0207	-0.0037	0.1066	-0.011		157.3	0.0793	0.0471	0.0682	0.0854	0.0501		157.2	0.1519	0.2328	0.214	0.241	0.2951
	157.3	0.003	0.0215	-0.0039	0.1091	-0.01		157.4	0.0771	0.0481	0.0689	0.0866	0.0509		157.3	0.1499	0.2318	0.2148	0.2407	0.2955
	157.4	0.0006	0.0226	-0.0042	0.1075	-0.0142		157.5	0.0746	0.0445	0.0675	0.0878	0.0494		157.4	0.1484	0.2338	0.2184	0.2385	0.2923
	157.5	-0.0029	0.0193	-0.0097	0.1054	-0.0192		157.6	0.0737	0.0412	0.0664	0.0864	0.0488		157.5	0.1498	0.2351	0.2197	0.2404	0.2905
	157.6	-0.0014	0.0232	-0.01	0.1074	-0.0188		157.7	0.075	0.0421	0.0664	0.0877	0.0498		157.6	0.1487	0.2307	0.2184	0.2396	0.286
	157.7	0.0008	0.0226	-0.0131	0.1083	-0.0203		157.8	0.0735	0.038199	0.0647	0.0856	0.0469		157.7	0.1461	0.226299	0.215	0.2368	0.2805
	157.8	0.0003	0.0227	-0.0163	0.1063	-0.0205		157.9	0.0711	0.0324	0.0604	0.0832	0.0467		157.8	0.1413	0.2206	0.2094	0.2324	0.2739
	157.9	-0.0012	0.0255	-0.015	0.1084	-0.022		158	0.0689	0.0322	0.0583	0.0817	0.0418		157.9	0.1408	0.2212	0.209	0.2286	0.2724
	158	-0.006	0.023	-0.0144	0.1061	-0.0249		158.1	0.0644	0.0293	0.059	0.0816	0.0376		158	0.1381	0.2203	0.2099	0.2271	0.2735
	158.1	-0.0049	0.0249	-0.0149	0.1048	-0.024		158.2	0.0678	0.0283	0.0568	0.0788	0.0376		158.1	0.1411	0.2221	0.2098	0.2283	0.2719
	158.2	-0.0079	0.024801	-0.0163	0.1044	-0.0252		158.3	0.068	0.0293	0.0588	0.0768	0.0377		158.2	0.1468	0.2251	0.2088	0.2326	0.2701
	158.3	-0.0034	0.0297	-0.0097	0.1098	-0.0218		158.4	0.073	0.0329	0.0595	0.0724	0.0407		158.3	0.1476	0.2275	0.2087	0.2287	0.2655
	158.4	-0.0036	0.0305	-0.0083	0.1091	-0.0243		158.5	0.0713	0.0366	0.061	0.0721	0.0392		158.4	0.1487	0.2272	0.211	0.2283	0.2632
	158.5	-0.0009	0.0316	-0.0093	0.1108	-0.0213		158.6	0.0755	0.0353	0.0587	0.0694	0.0434		158.5	0.1455	0.2239	0.2085	0.2276	0.2617
	158.6	0.0018	0.0344	-0.0044	0.1145	-0.0157		158.7	0.076	0.0344	0.059	0.0728	0.0427		158.6	0.1451	0.2233	0.2111	0.2288	0.2626
	158.7	0.0022	0.035	-0.0054	0.1155	-0.0089		158.8	0.0759	0.0358	0.0553	0.0724	0.0422		158.7	0.1446	0.2237	0.2141	0.2303	0.2631
	158.8	0.0042	0.0336	-0.0026	0.1126	-0.0071		158.9	0.0771	0.0316	0.052	0.0718	0.0435		158.8	0.141	0.22	0.2109	0.2269	0.26
	158.9	0.0043	0.0357	-0.0089	0.1128	-0.0074		159	0.0763	0.031	0.0508	0.0727	0.0387		158.9	0.1454	0.2199	0.2095	0.2297	0.2583
	159	-0.0005	0.0341	-0.01	0.1145	-0.0098		159.1	0.0778	0.0288	0.0472	0.0709	0.0363		159	0.1442	0.2193	0.2071	0.227	0.2606
	159.1	0.0004	0.0348	-0.0087	0.1133	-0.0084		159.2	0.0765	0.0264	0.0434	0.0692	0.0364		159.1	0.1475	0.2229	0.2072	0.2272	0.2663
	159.2	0.0004	0.0368	-0.0067	0.1138	-0.0081		159.3	0.0766	0.0289	0.0409	0.0699	0.0375		159.2	0.1464	0.2255	0.2039	0.2273	0.2658
	159.3	-0.0025	0.0348	-0.0091	0.1149	-0.01		159.4	0.0712	0.0322	0.0445	0.0687	0.0366		159.3	0.1435	0.225	0.2047	0.229	0.2613
	159.4	0.0011	0.0334	-0.0089	0.1165	-0.0108		159.5	0.0663	0.0309	0.0434	0.0704	0.041		159.4	0.138101	0.223	0.201101	0.2269	0.2567
	159.5	0.0036	0.0359	-0.0066	0.1191	-0.0052		159.6	0.0672	0.0319	0.0397	0.0708	0.0423		159.5	0.1378	0.2232	0.1975	0.2287	0.2554
	159.6	0.0084	0.0395	-0.0065	0.1275	-0.0009		159.7	0.0692	0.0318	0.0404	0.0694	0.0411		159.6	0.1339	0.2228	0.1949	0.227	0.251
	159.7	0.0076	0.0422	-0.0063	0.1314	-0.0035		159.8	0.0724	0.0345	0.0433	0.0681	0.0451		159.7	0.1328	0.222799	0.1955	0.2265	0.2505
	159.8	0.0019	0.0392	-0.0111	0.1323	-0.0061		159.9	0.0713	0.0377	0.0439	0.0698	0.0463		159.8	0.1276	0.2203	0.1924	0.2245	0.2486
	159.9	0.0003	0.0376	-0.0112	0.134	-0.0068		160	0.0742	0.0378	0.0457	0.0705	0.0484		159.9	0.1227	0.2161	0.1913	0.2238	0.2467
	160	0.0003	0.0364	-0.0139	0.1345	-0.0083		160.1	0.0761	0.0413	0.0476	0.0785	0.0498		160	0.1212	0.2144	0.1937	0.2219	0.2485
	160.1		0.0345	-0.0118	0.1361	-0.0063		160.2	0.0711	0.0449	0.0501	0.0792	0.0492		160.1	0.1195	0.2159	0.1936	0.2182	0.2511
	160.2		0.0301	-0.0197	0.1309	-0.015		160.3	0.0673	0.0456	0.0485	0.0779	0.0472		160.2	0.1191	0.217801	0.1951	0.2177	0.2535
	160.3	0.0039	0.0285	-0.0221	0.1306	-0.0159		160.4	0.073	0.0415	0.0483	0.0733	0.0505		160.3	0.1286	0.2245	0.1993	0.2243	0.257
	160.4	0.0005	0.0281	-0.0266	0.1276	-0.0144		160.5	0.0788	0.0435	0.0505	0.0712	0.0563		160.4	0.126	0.2283	0.1978	0.2245	0.26
	160.5	0.0006	0.0302	-0.0272	0.1285	-0.0113		160.6	0.0767	0.047	0.0552	0.0701	0.0546		160.5	0.1233	0.2277	0.1933	0.2225	0.26
	160.6		0.0287	-0.0262	0.1253	-0.0119		160.7	0.0723	0.0456	0.0551	0.0687	0.056		160.6	0.1222	0.2252	0.192201	0.2178	0.2551
	160.7	0.0009	0.03	-0.026	0.124	-0.0126		160.8	0.070801	0.047	0.0548	0.0641	0.055701		160.7	0.1206	0.223	0.1856	0.2154	0.2489
	160.8	0.0028	0.0313	-0.0257	0.1199	-0.017		160.9	0.0719	0.047901	0.059401	0.064901	0.0578		160.8	0.1213	0.2199	0.1861	0.2174	0.2508
	160.9	0.0043	0.0292	-0.0259	0.1163	-0.0141		161	0.0724	0.0538	0.0693	0.0649	0.0596		160.9	0.1217	0.2157	0.1874	0.2194	0.251
	161	0.003	0.0262	-0.0274	0.1091	-0.0135		161.1	0.0714	0.0557	0.0724	0.0648	0.0626		161	0.1229	0.2168	0.187	0.2187	0.2496
	161.1	0.008	0.0266	-0.0265	0.1096	-0.0099		161.2	0.0683	0.0537	0.0716	0.0646	0.0617		161.1	0.1213	0.2137	0.1847	0.2177	0.2457
	161.2	0.006	0.0242	-0.0317	0.1068	-0.0132		161.3	0.0702	0.0487	0.0691	0.0609	0.0587		161.2	0.1172	0.2144	0.1835	0.2161	0.2459
	161.3	0.0102	0.0268	-0.0289	0.1104	-0.0115		161.4	0.0722	0.0447	0.0726	0.0612	0.0592		161.3	0.1143	0.2136	0.1825	0.2173	0.2405
	161.4	0.0151	0.031	-0.0254	0.114	-0.0115		161.5	0.0729	0.0457	0.0752	0.0645	0.061		161.4	0.1172	0.2162	0.1831	0.2215	0.2401
	161.5	0.0137	0.0339	-0.0207	0.1168	-0.0121		161.6	0.0688	0.0466	0.0774	0.0658	0.0585		161.5	0.1183	0.2183	0.1855	0.2207	0.2388
	161.6	0.0128	0.0319	-0.0197	0.1226	-0.0106		161.7	0.0663	0.0461	0.0745	0.0586	0.0567		161.6	0.1234	0.221	0.191499	0.228	0.2447
	161.7	0.0148	0.0296	-0.0221	0.1244	-0.0122		161.8	0.0602	0.047499	0.0714	0.0532	0.0537		161.7	0.1289	0.2228	0.1901	0.2271	0.2447
	161.8	0.0183	0.0339	-0.0204	0.1255	-0.0114		161.9	0.060101	0.0475	0.0691	0.0454	0.048		161.8	0.1276	0.2228	0.1921	0.2287	0.2483
	161.9	0.0159	0.0268	-0.0234	0.1235	-0.015		162	0.0593	0.0427	0.062801	0.042301	0.0482		161.9	0.1279	0.2226	0.1907	0.229	0.2472
	162	0.0175	0.0272	-0.0232	0.1248	-0.0113		162.1	0.0597	0.0402	0.0598	0.0397	0.0452		162	0.1279	0.2212	0.1867	0.2278	0.2473
	162.1	0.02	0.027	-0.0262	0.1258	-0.0104		162.2	0.0608	0.0382	0.0592	0.0393	0.0452		162.1	0.1273	0.2167	0.1828	0.2234	0.2454
	162.2	0.0162	0.019	-0.0319	0.1209	-0.0162		162.3	0.0579	0.0348	0.064	0.0373	0.0475		162.2	0.1319	0.2177	0.184	0.2239	0.2468
	162.3	0.0154	0.0187	-0.0366	0.1202	-0.0168		162.4	0.0515	0.0327	0.0628	0.0356	0.043		162.3	0.1338	0.217	0.1852	0.2232	0.2462
	162.4	0.0184	0.0217	-0.032	0.1234	-0.0152		162.5	0.0516	0.0341	0.0626	0.0347	0.0442		162.4	0.1337	0.2214	0.1848	0.2228	0.2449
	162.5	0.0224	0.0261	-0.0358	0.1266	-0.0136		162.6	0.0526	0.0369	0.0682	0.0354	0.0462		162.5	0.1387	0.223	0.1878	0.2225	0.2487
	162.6	0.0202	0.028	-0.0391	0.1238	-0.0181		162.7	0.0516	0.041	0.0702	0.0358	0.0474		162.6	0.1435	0.2265	0.1928	0.2244	0.2529
	162.7	0.0189	0.0283	-0.0394	0.1254	-0.0168		162.8	0.051	0.0431	0.0697	0.0393	0.0502		162.7	0.1466	0.2267	0.1953	0.2247	0.2539
	162.8	0.0216	0.0302	-0.0382	0.1272	-0.0154		162.9	0.0496	0.0445	0.0714	0.04	0.0524		162.8	0.1454	0.2244	0.1921	0.2232	0.2541
	162.9	0.020499	0.0358	-0.0356	0.131	-0.0131		163	0.0481	0.0475	0.0745	0.039	0.0575		162.9	0.1466	0.2264	0.1958	0.2243	0.2571
	163	0.0206	0.0412	-0.0331	0.1307	-0.013		163.1	0.0467	0.0489	0.0759	0.0406	0.0543		163	0.1486	0.2285	0.1975	0.2274	0.2639
	163.1	0.0212	0.0404	-0.0321	0.1309	-0.0129		163.2	0.047	0.0459	0.0741	0.0409	0.0562		163.1	0.146	0.232	0.1949	0.2264	0.2637
	163.2	0.0222	0.041399	-0.0305	0.1322	-0.005		163.3	0.0478	0.0438	0.0707	0.039	0.0569		163.2	0.1468	0.23	0.194	0.2259	0.2606
	163.3	0.019	0.0398	-0.0348	0.13	-0.0037		163.4	0.0453	0.0415	0.0703	0.0392	0.0535		163.3	0.1494	0.2279	0.1939	0.2263	0.2585
	163.4	0.017	0.0422	-0.0336	0.1288	-0.0027		163.5	0.0418	0.0439	0.07	0.0376	0.0482		163.4	0.1481	0.2245	0.1893	0.2212	0.2567
	163.5	0.0209	0.0451	-0.0324	0.1331	-0.0004		163.6	0.0365	0.0433	0.0668	0.0323	0.0469		163.5	0.1508	0.2265	0.1895	0.2223	0.2568
	163.6	0.0256	0.0495	-0.0283	0.1349	0.0012		163.7	0.0349	0.0405	0.0638	0.0299	0.0467		163.6	0.1479	0.2253	0.1869	0.2213	0.2575
	163.7	0.0269	0.048	-0.0291	0.1326	-0.0017		163.8	0.0324	0.0398	0.0634	0.0277	0.0475		163.7	0.1501	0.2275	0.1859	0.2219	0.2576
	163.8	0.0256	0.0511	-0.0294	0.1318	-0.0002		163.9	0.0296	0.0423	0.0628	0.0273	0.0447		163.8	0.154	0.2263	0.1864	0.2238	0.2587
	163.9	0.025	0.0532	-0.0305	0.1326	0.0027		164	0.0269	0.0454	0.0606	0.0239	0.0403		163.9	0.1557	0.2266	0.1867	0.2239	0.2587
	164	0.0307	0.0523	-0.034	0.1365	0.0047		164.1	0.0259	0.0476	0.0552	0.0204	0.0415		164	0.1576	0.2267	0.1868	0.2265	0.259
	164.1	0.036	0.0554	-0.0314	0.1372	0.006		164.2	0.0232	0.049	0.0501	0.017	0.0436		164.1	0.1595	0.2271	0.1847	0.2264	0.2587
	164.2	0.0366	0.0558	-0.0291	0.1394	0.0092		164.3	0.0164	0.045699	0.0473	0.0143	0.0371		164.2	0.1581	0.2281	0.1822	0.2294	0.2582
	164.3	0.041	0.0532	-0.0257	0.1389	0.0108		164.4	0.0184	0.0421	0.0436	0.0098	0.04		164.3	0.1555	0.2295	0.1833	0.2293	0.2606
	164.4	0.0376	0.049	-0.0297	0.1326	0.0115		164.5	0.0169	0.0413	0.0427	0.0104	0.0436		164.4	0.16	0.2307	0.1845	0.2304	0.2671
	164.5	0.0367	0.0483	-0.0307	0.1338	0.0138		164.6	0.0186	0.042	0.0421	0.0113	0.0426		164.5	0.1601	0.2337	0.1831	0.2304	0.2684
	164.6	0.0359	0.0479	-0.0286	0.1336	0.0138		164.7	0.0176	0.0445	0.0473	0.0143	0.0403		164.6	0.1621	0.2354	0.1864	0.2322	0.2692
	164.7	0.0353	0.0434	-0.0333	0.128	0.0068		164.8	0.0199	0.0467	0.0484	0.0154	0.0384		164.7	0.1627	0.2413	0.1873	0.2326	0.2705
	164.8	0.0355	0.0424	-0.0332	0.1252	0.0029		164.9	0.0206	0.0445	0.0508	0.0143	0.0372		164.8	0.165	0.2436	0.1845	0.2297	0.2703
	164.9	0.0378	0.0467	-0.0297	0.1302	0.0082		165	0.0202	0.0455	0.0542	0.0142	0.0368		164.9	0.1645	0.2451	0.1844	0.2308	0.2705
	165	0.0403	0.0438	-0.0277	0.1306	0.0066		165.1	0.0176	0.0449	0.054	0.0143	0.0417		165	0.1615	0.2457	0.184	0.2292	0.2709
	165.1	0.0424	0.0459	-0.0246	0.1327	0.0097		165.2	0.0131	0.0467	0.055	0.016	0.0408		165.1	0.1663	0.2491	0.1854	0.2317	0.2763
	165.2	0.0422	0.0463	-0.0213	0.1398	0.0108		165.3	0.0167	0.0443	0.0532	0.0161	0.0453		165.2	0.1653	0.2456	0.1835	0.2283	0.2723
	165.3	0.0426	0.0479	-0.0209	0.1418	0.0119		165.4	0.017	0.0438	0.0553	0.0174	0.0443		165.3	0.1644	0.2426	0.1833	0.2262	0.2716
	165.4	0.0425	0.0489	-0.018	0.1407	0.0117		165.5	0.0152	0.0402	0.0538	0.0196	0.0391		165.4	0.167	0.2434	0.1799	0.227	0.2764
	165.5	0.0389	0.0498	-0.0153	0.1413	0.0116		165.6	0.0177	0.0395	0.0549	0.017	0.0348		165.5	0.1686	0.2435	0.1794	0.2238	0.2768
	165.6	0.0358	0.0496	-0.0183	0.1355	0.0065		165.7	0.0125	0.0409	0.0574	0.0156	0.0317		165.6	0.1725	0.2479	0.184899	0.2237	0.2786
	165.7	0.0337	0.0493	-0.0132	0.1316	0.0056		165.8	0.0128	0.0397	0.0526	0.0096	0.0354		165.7	0.1724	0.2465	0.1855	0.2207	0.278
	165.8	0.0325	0.0476	-0.0098	0.1285	0.0093		165.9	0.007	0.0373	0.0517	0.0108	0.033		165.8	0.1725	0.2483	0.1835	0.2193	0.2773
	165.9	0.0376	0.0524	-0.0066	0.1271	0.0101		166	0.0053	0.0341	0.0524	0.0062	0.0304		165.9	0.1745	0.2493	0.1857	0.2199	0.2762
	166	0.0424	0.0581	-0.001	0.1292	0.0113		166.1	0.006	0.0314	0.0516	0.0053	0.0281		166	0.1745	0.2499	0.1849	0.2175	0.2786
	166.1	0.0427	0.0611	0.0028	0.1294	0.0114		166.2	0.0056	0.0312	0.0524	0.0043	0.0273		166.1	0.1748	0.2486	0.1847	0.2167	0.2761
	166.2	0.0377	0.0628	0.0009	0.1246	0.0089		166.3	0.0058	0.0344	0.0553	0.0043	0.0241		166.2	0.1742	0.2448	0.1837	0.2171	0.2744
	166.3	0.0353	0.065	0.0033	0.1266	0.0111		166.4	0.0059	0.0321	0.0559	0.0013	0.022		166.3	0.1713	0.2407	0.18	0.2166	0.272
	166.4	0.038	0.0689	0.0071	0.1282	0.0151		166.5	0.0027	0.032	0.0546	0.0037	0.0207		166.4	0.1678	0.2365	0.1762	0.2145	0.268
	166.5	0.0441	0.0745	0.014	0.131	0.0179		166.6	0.0015	0.032	0.0516	0.0057	0.0181		166.5	0.1724	0.2373	0.1811	0.2171	0.271
	166.6	0.0435	0.0721	0.0159	0.134	0.0201		166.7	0.0116	0.0307	0.0501	0.0064	0.0227		166.6	0.1759	0.2355	0.1816	0.2199	0.2678
	166.7	0.0452	0.071701	0.0174	0.136	0.0224		166.8	0.0155	0.0338	0.0529	0.0094	0.0208		166.7	0.1772	0.2334	0.1821	0.2182	0.2673
	166.8	0.0479	0.0756	0.0227	0.1408	0.0261		166.9	0.0184	0.0333	0.0538	0.0106	0.0223		166.8	0.1779	0.2361	0.1859	0.2213	0.2695
	166.9	0.0435	0.0705	0.0221	0.1424	0.0218		167	0.0234	0.0376	0.0536	0.0105	0.0267		166.9	0.1785	0.2386	0.1882	0.2209	0.2698
	167	0.0408	0.0718	0.0196	0.1459	0.019		167.1	0.0274	0.042	0.0551	0.0136	0.0304		167	0.18	0.2442	0.1913	0.2219	0.2704
	167.1	0.04	0.0722	0.0215	0.1466	0.0197		167.2	0.0308	0.0439	0.0562	0.0146	0.0311		167.1	0.1788	0.2456	0.1908	0.2213	0.2721
	167.2	0.0384	0.073601	0.0216	0.1502	0.0195		167.3	0.0332	0.0457	0.0557	0.0151	0.0298		167.2	0.1816	0.2488	0.1943	0.2236	0.2756
	167.3	0.0489	0.0798	0.0273	0.1579	0.0247		167.4	0.0296	0.0481	0.0551	0.0131	0.0309		167.3	0.1821	0.2496	0.1934	0.2222	0.2751
	167.4	0.0502	0.0813	0.0237	0.1541	0.026		167.5	0.0269	0.0514	0.0547	0.0114	0.0324		167.4	0.186	0.2542	0.1964	0.2245	0.2808
	167.5	0.0492	0.0799	0.0279	0.1555	0.0253		167.6	0.0289	0.0516	0.0564	0.0092	0.0336		167.5	0.1864	0.2519	0.1968	0.2199	0.2793
	167.6	0.0475	0.0754	0.0279	0.1524	0.0289		167.7	0.0327	0.0552	0.0562	0.0093	0.0331		167.6	0.1848	0.2485	0.1948	0.2174	0.2761
	167.7	0.0465	0.0764	0.0293	0.1492	0.0254		167.8	0.0328	0.055	0.0564	0.0114	0.033		167.7	0.1846	0.246	0.1909	0.212	0.2744
	167.8	0.0452	0.0792	0.0291	0.1491	0.0233		167.9	0.0363	0.0543	0.0569	0.0115	0.0323		167.8	0.1808	0.2426	0.1873	0.2102	0.272
	167.9	0.046	0.08	0.0308	0.1505	0.0228		168	0.0349	0.055	0.054	0.0141	0.0326		167.9	0.1831	0.2462	0.1854	0.212	0.2697
	168	0.0508	0.084	0.0304	0.1537	0.0272		168.1	0.0306	0.051	0.054	0.0121	0.028		168	0.1796	0.2407	0.1815	0.2103	0.2654
	168.1	0.0521	0.0842	0.031	0.1561	0.024		168.2	0.0284	0.0493	0.0533	0.0101	0.0282		168.1	0.1779	0.2388	0.1822	0.2081	0.266
	168.2	0.054	0.0881	0.0355	0.1609	0.028		168.3	0.0272	0.0524	0.0536	0.0084	0.0281		168.2	0.1774	0.2445	0.1826	0.2094	0.2661
	168.3	0.0566	0.0939	0.0416	0.164	0.0306		168.4	0.0288	0.0584	0.0515	0.0032	0.027		168.3	0.1749	0.2432	0.1844	0.2078	0.2615
	168.4	0.0573	0.0928	0.0421	0.165	0.0282		168.5	0.0311	0.0574	0.0519	0.0057	0.0269		168.4	0.172	0.2412	0.1812	0.2075	0.2599
	168.5	0.0554	0.0907	0.0386	0.1632	0.0292		168.6	0.0286	0.0562	0.0516	0.0039	0.0258		168.5	0.1715	0.2397	0.1832	0.2088	0.2619
	168.6	0.0543	0.0912	0.039	0.1651	0.0283		168.7	0.0294	0.055	0.0472	0.0048	0.0295		168.6	0.1697	0.2401	0.1815	0.2073	0.2593
	168.7	0.0569	0.0909	0.0423	0.1682	0.0351		168.8	0.029	0.0558	0.0488	0.0068	0.0296		168.7	0.1657	0.2383	0.1787	0.2044	0.2591
	168.8	0.0615	0.0918	0.0453	0.1728	0.0359		168.9	0.0288	0.0533	0.0511	0.0041	0.0313		168.8	0.168	0.2392	0.1773	0.2058	0.2615
	168.9	0.0614	0.0907	0.0417	0.1705	0.035		169	0.0334	0.052	0.0518	0.0057	0.0376		168.9	0.1688	0.2395	0.1771	0.205	0.2607
	169	0.0663	0.0911	0.0452	0.1709	0.0329		169.1	0.0338	0.0538	0.0591	0.01	0.0366		169	0.1722	0.2408	0.1792	0.2081	0.2598
	169.1	0.0652	0.0901	0.0437	0.1715	0.0331		169.2	0.0352	0.0541	0.0597	0.01	0.0402		169.1	0.1714	0.2422	0.1804	0.2085	0.2545
	169.2	0.0659	0.0894	0.0461	0.1722	0.0311		169.3	0.0348	0.0563	0.0583	0.0082	0.0395		169.2	0.1752	0.2414	0.1829	0.2088	0.2543
	169.3	0.0668	0.0844	0.0458	0.171	0.0279		169.4	0.036899	0.0558	0.0583	0.0067	0.0422		169.3	0.176	0.2457	0.1811	0.2105	0.2581
	169.4	0.072399	0.0903	0.049899	0.1781	0.0314		169.5	0.0392	0.0579	0.060099	0.009299	0.0454		169.4	0.1726	0.2429	0.18	0.2075	0.2588
	169.5	0.0697	0.0876	0.0499	0.1776	0.029		169.6	0.0466	0.0592	0.0621	0.0146	0.049		169.5	0.1712	0.2449	0.1814	0.2112	0.2621
	169.6	0.0702	0.0838	0.0485	0.1782	0.0281		169.7	0.0504	0.0627	0.068399	0.018199	0.0487		169.6	0.1702	0.2421	0.1805	0.2095	0.2629
	169.7	0.066	0.0836	0.047	0.178	0.029		169.8	0.0512	0.065	0.0712	0.0208	0.0501		169.7	0.1711	0.242	0.1797	0.2077	0.2614
	169.8	0.0636	0.0809	0.0475	0.1775	0.0274		169.9	0.0504	0.0634	0.0684	0.0202	0.0506		169.8	0.1661	0.2384	0.1776	0.2024	0.2562
	169.9	0.0615	0.0778	0.0486	0.1764	0.0275		170	0.0488	0.0664	0.0678	0.0219	0.0483		169.9	0.161	0.238	0.1764	0.1988	0.2557
	170	0.0602	0.0739	0.0486	0.177	0.0244		170.1	0.052	0.061	0.0659	0.02	0.0495		170	0.1591	0.2385	0.1738	0.1983	0.254
	170.1	0.0608	0.0758	0.054	0.1767	0.0274		170.2	0.051	0.0581	0.0661	0.0226	0.0526		170.1	0.1598	0.2407	0.175	0.2	0.2546
	170.2	0.0543	0.0721	0.05	0.1787	0.025		170.3	0.0524	0.0568	0.0668	0.0237	0.0527		170.2	0.1576	0.239699	0.1766	0.2005	0.2524
	170.3	0.0563	0.0732	0.0491	0.1763	0.0224		170.4	0.0542	0.059	0.0679	0.0261	0.0578		170.3	0.1528	0.2397	0.173	0.1963	0.2495
	170.4	0.0543	0.0746	0.0471	0.1719	0.0213		170.5	0.0533	0.062	0.071	0.0312	0.0566		170.4	0.1552	0.2425	0.175	0.1973	0.2509
	170.5	0.0551	0.0737	0.0459	0.1713	0.0177		170.6	0.0521	0.0605	0.0745	0.0336	0.0566		170.5	0.1492	0.242	0.1768	0.1974	0.2483
	170.6	0.0586	0.0773	0.0453	0.1724	0.019		170.7	0.0529	0.0557	0.0764	0.0328	0.0595		170.6	0.1492	0.2437	0.1761	0.1994	0.2474
	170.7	0.0589	0.0769	0.0438	0.172	0.0201		170.8	0.0502	0.0513	0.0715	0.0306	0.059		170.7	0.1478	0.240199	0.171	0.1976	0.2475
	170.8	0.0541	0.0749	0.0477	0.1724	0.0236		170.9	0.0526	0.051	0.0691	0.0279	0.0619		170.8	0.1466	0.2346	0.1662	0.1951	0.2455
	170.9	0.0533	0.0748	0.0492	0.1719	0.0258		171	0.0488	0.0507	0.0708	0.0305	0.0571		170.9	0.1432	0.2316	0.1661	0.1937	0.2399
	171	0.0558	0.0727	0.0476	0.1704	0.0238		171.1	0.0475	0.049	0.0687	0.0267	0.0548		171	0.1457	0.2321	0.1684	0.1972	0.2416
	171.1	0.0559	0.0771	0.048	0.1717	0.0245		171.2	0.0539	0.0472	0.0697	0.0254	0.0548		171.1	0.1456	0.2349	0.1689	0.1968	0.24
	171.2	0.0548	0.079	0.0484	0.1718	0.0244		171.3	0.0539	0.0503	0.0755	0.0257	0.0532		171.2	0.1428	0.2312	0.1664	0.1961	0.2334
	171.3	0.0566	0.0772	0.0473	0.1672	0.0214		171.4	0.0484	0.0466	0.076	0.0247	0.0487		171.3	0.1411	0.2284	0.1651	0.1942	0.2316
	171.4	0.0598	0.0762	0.0472	0.1684	0.0208		171.5	0.0436	0.047	0.0755	0.0237	0.0459		171.4	0.1408	0.231	0.166	0.1946	0.2321
	171.5	0.065	0.0759	0.0466	0.1692	0.0215		171.6	0.046	0.0455	0.0735	0.0252	0.0496		171.5	0.1399	0.2266	0.1649	0.1915	0.2282
	171.6	0.0673	0.0746	0.0448	0.1679	0.0216		171.7	0.0485	0.0443	0.0744	0.0259	0.0512		171.6	0.1416	0.2269	0.1679	0.1941	0.2262
	171.7	0.0676	0.0739	0.0445	0.172	0.0212		171.8	0.0543	0.044401	0.0759	0.0291	0.0534		171.7	0.138	0.2225	0.1671	0.1956	0.2256
	171.8	0.0688	0.0732	0.0413	0.1704	0.0211		171.9	0.053	0.0458	0.0792	0.0373	0.0503		171.8	0.1383	0.2196	0.168	0.1957	0.2258
	171.9	0.0721	0.0775	0.04	0.1722	0.0191		172	0.0553	0.0485	0.0774	0.0361	0.0493		171.9	0.1373	0.2137	0.17	0.1934	0.2203
	172	0.0691	0.0724	0.0406	0.1715	0.0165		172.1	0.058	0.0486	0.0772	0.0431	0.0491		172	0.1393	0.218	0.17	0.1908	0.2268
	172.1	0.0654	0.0653	0.033401	0.1681	0.0124		172.2	0.0574	0.0513	0.0759	0.0437	0.0524		172.1	0.1379	0.2206	0.1679	0.1912	0.2246
	172.2	0.0651	0.059	0.0314	0.1663	0.0137		172.3	0.0588	0.0501	0.0781	0.0449	0.0555		172.2	0.1398	0.2231	0.1691	0.1945	0.2273
	172.3	0.0641	0.0539	0.0276	0.1679	0.0104		172.4	0.0596	0.0486	0.078	0.0477	0.0555		172.3	0.1345	0.2234	0.1668	0.1927	0.2219
	172.4	0.068	0.054	0.0308	0.1675	0.0138		172.5	0.0586	0.044	0.0776	0.0501	0.0577		172.4	0.1353	0.2232	0.1661	0.1933	0.2226
	172.5	0.0584	0.0531	0.0281	0.1638	0.0094		172.6	0.0567	0.0406	0.0779	0.0494	0.058		172.5	0.132	0.223	0.1643	0.191	0.2218
	172.6	0.052	0.0487	0.023201	0.1599	0.0067		172.7	0.0545	0.0423	0.0824	0.0501	0.0529		172.6	0.1298	0.2207	0.1599	0.1877	0.219
	172.7	0.0515	0.0511	0.0205	0.1588	0.0067		172.8	0.0516	0.0394	0.0815	0.0502	0.0507		172.7	0.1303	0.219	0.1612	0.1847	0.2196
	172.8	0.0514	0.0529	0.018	0.1611	0.0064		172.9	0.054	0.0393	0.0808	0.0505	0.0517		172.8	0.1322	0.2183	0.1604	0.1869	0.2207
	172.9	0.0495	0.0524	0.0154	0.1594	0.0023		173	0.0572	0.0413	0.0812	0.0495	0.0541		172.9	0.1326	0.2205	0.159	0.1836	0.221
	173	0.0551	0.0576	0.0136	0.1611	0.0068		173.1	0.055	0.0386	0.0815	0.0523	0.051		173	0.1308	0.2181	0.1556	0.1786	0.2171
	173.1	0.0573	0.0583	0.0172	0.1607	0.0097		173.2	0.0553	0.0341	0.0798	0.0539	0.0501		173.1	0.1308	0.2153	0.1518	0.1803	0.2178
	173.2	0.062	0.0585	0.0187	0.1633	0.0093		173.3	0.0536	0.0324	0.0787	0.0552	0.0493		173.2	0.1333	0.213799	0.1544	0.1819	0.217
	173.3	0.0643	0.0581	0.0227	0.1594	0.0109		173.4	0.0533	0.0348	0.0779	0.0545	0.0545		173.3	0.1274	0.2097	0.1475	0.1789	0.211
	173.4	0.0578	0.0549	0.0227	0.1567	0.0096		173.5	0.0526	0.0376	0.0802	0.0575	0.0527		173.4	0.126	0.2055	0.146	0.179	0.2068
	173.5	0.0555	0.0529	0.0252	0.1557	0.0087		173.6	0.0539	0.0333	0.0759	0.0563	0.0508		173.5	0.1276	0.2029	0.1489	0.1778	0.203
	173.6	0.0517	0.0535	0.02	0.1524	0.0064		173.7	0.0481	0.0314	0.0748	0.057	0.0474		173.6	0.1266	0.203	0.1466	0.1764	0.201
	173.7	0.0541	0.0601	0.0232	0.1556	0.0046		173.8	0.0469	0.0211	0.0699	0.0544	0.0511		173.7	0.1276	0.2075	0.1485	0.1798	0.205
	173.8	0.0523	0.0616	0.0242	0.1566	0.0078		173.9	0.047	0.0189	0.0708	0.0584	0.052		173.8	0.1285	0.2113	0.1513	0.1824	0.2046
	173.9	0.0525	0.0586	0.0252	0.1568	0.0109		174	0.0533	0.0192	0.0718	0.0602	0.0597		173.9	0.132499	0.2138	0.157699	0.1838	0.207
	174	0.0489	0.0583	0.0215	0.1522	0.0075		174.1	0.0513	0.0263	0.0762	0.0665	0.0587		174	0.1301	0.2111	0.1563	0.1805	0.2059
	174.1	0.045	0.0601	0.0267	0.1543	0.0048		174.2	0.0519	0.0279	0.0739	0.0668	0.0566		174.1	0.1312	0.2147	0.1609	0.1805	0.2095
	174.2	0.0476	0.0623	0.0269	0.1535	0.0064		174.3	0.0528	0.0259	0.0739	0.0674	0.0557		174.2	0.1335	0.2172	0.1637	0.1861	0.2089
	174.3	0.0509	0.0613	0.0267	0.1498	0.0037		174.4	0.0489	0.0227	0.0749	0.0682	0.0543		174.3	0.1348	0.2107	0.1609	0.1839	0.2073
	174.4	0.0459	0.0611	0.0237	0.148	0.002		174.5	0.0506	0.0189	0.0732	0.0713	0.0559		174.4	0.1351	0.2128	0.1605	0.1882	0.2098
	174.5	0.0433	0.0611	0.0233	0.1447	0.0019		174.6	0.0483	0.024	0.0758	0.0714	0.0532		174.5	0.1351	0.214	0.1614	0.1889	0.2082
	174.6	0.0435	0.0634	0.0194	0.1452	0.0006		174.7	0.05	0.0208	0.0733	0.0704	0.0563		174.6	0.1331	0.2135	0.162	0.1898	0.2072
	174.7	0.0414	0.0617	0.0172	0.142	-0.003		174.8	0.0484	0.0207	0.0754	0.0692	0.0513		174.7	0.1308	0.2094	0.161	0.1918	0.2075
	174.8	0.0424	0.0624	0.0167	0.1412	-0.0062		174.9	0.0484	0.0186	0.0717	0.0653	0.0486		174.8	0.1311	0.2066	0.1597	0.1894	0.2055
	174.9	0.0407	0.0642	0.0168	0.1392	-0.0085		175	0.048	0.0184	0.0703	0.0638	0.0443		174.9	0.1318	0.2067	0.1641	0.1878	0.2071
	175	0.0401	0.0663	0.0222	0.1448	-0.008		175.1	0.0438	0.0202	0.0699	0.0626	0.0384		175	0.1286	0.2023	0.1638	0.1847	0.2049
	175.1	0.0376	0.0635	0.019401	0.1393	-0.0074		175.2	0.0438	0.0197	0.063801	0.060301	0.0343		175.1	0.1222	0.1958	0.160301	0.1772	0.2003
	175.2	0.0398	0.0648	0.0195	0.1382	-0.0048		175.3	0.0428	0.0187	0.0612	0.0595	0.0303		175.2	0.1185	0.1919	0.1597	0.1739	0.1999
	175.3	0.0402	0.063	0.0164	0.1352	-0.0041		175.4	0.0438	0.0151	0.0617	0.0584	0.0291		175.3	0.1193	0.1924	0.1643	0.1717	0.2016
	175.4	0.0407	0.0662	0.017	0.1382	-0.003		175.5	0.0421	0.0155	0.0617	0.0584	0.0258		175.4	0.1199	0.1859	0.166	0.1693	0.1984
	175.5	0.0433	0.0631	0.018	0.1363	-0.0039		175.6	0.0401	0.012	0.0589	0.0555	0.0258		175.5	0.1246	0.189	0.1698	0.1717	0.2012
	175.6	0.0465	0.0638	0.0202	0.137	-0.0032		175.7	0.0375	0.0103	0.0575	0.0528	0.0245		175.6	0.127	0.1898	0.1704	0.1689	0.1978
	175.7	0.0483	0.0665	0.0272	0.137	-0.0027		175.8	0.0407	0.0069	0.0498	0.0507	0.027		175.7	0.1276	0.1925	0.1707	0.1677	0.1987
	175.8	0.0506	0.0621	0.0281	0.1352	-0.0009		175.9	0.0422	0.0073	0.0495	0.0529	0.0258		175.8	0.1282	0.1937	0.1703	0.1664	0.2005
	175.9	0.0523	0.0638	0.0262	0.1359	-0.0025		176	0.0445	0.0081	0.052	0.0553	0.0258		175.9	0.1319	0.1955	0.1747	0.1678	0.205
	176	0.0566	0.0651	0.0264	0.1383	-0.0003		176.1	0.0455	0.0058	0.0544	0.0563	0.0318		176	0.1351	0.2019	0.1791	0.1713	0.2092
	176.1	0.0572	0.0643	0.0232	0.1397	0.0003		176.2	0.0483	0.0092	0.0599	0.0608	0.035		176.1	0.1332	0.1998	0.1778	0.1689	0.2109
	176.2	0.0535	0.0648	0.0217	0.135	-0.0039		176.3	0.0526	0.0121	0.0646	0.066	0.0313		176.2	0.1307	0.1961	0.1759	0.167	0.2094
	176.3	0.0553	0.0687	0.0231	0.1334	-0.0041		176.4	0.0529	0.0117	0.063	0.0709	0.0289		176.3	0.1305	0.1974	0.1734	0.1679	0.2122
	176.4	0.0545	0.0718	0.0251	0.1372	-0.0011		176.5	0.0554	0.0131	0.0645	0.0699	0.0316		176.4	0.1375	0.1961	0.175	0.1681	0.2152
	176.5	0.0525	0.0741	0.0265	0.1398	-0.0028		176.6	0.0575	0.013	0.0646	0.0709	0.0329		176.5	0.1344	0.1908	0.1689	0.1649	0.2088
	176.6	0.0542	0.0766	0.0283	0.1417	0.0015		176.7	0.0621	0.0123	0.0624	0.0687	0.0331		176.6	0.1381	0.1893	0.1683	0.1641	0.2112
	176.7	0.0529	0.0749	0.0315	0.1385	0.001		176.8	0.0651	0.0176	0.0658	0.0705	0.0295		176.7	0.1383	0.1845	0.1693	0.1617	0.2115
	176.8	0.056	0.0764	0.0288	0.1387	-0.0027		176.9	0.0668	0.0211	0.0682	0.0719	0.0286		176.8	0.138	0.1877	0.1711	0.1586	0.2094
	176.9	0.062699	0.0839	0.030299	0.1469	0.0016		177	0.0655	0.0206	0.0714	0.0722	0.0266		176.9	0.1393	0.1911	0.1752	0.1619	0.2127
	177	0.0651	0.0868	0.0296	0.1482	0.005		177.1	0.0649	0.0226	0.068	0.0717	0.0312		177	0.1376	0.1943	0.1792	0.1618	0.2173
	177.1	0.0624	0.0853	0.0276	0.1484	0.0049		177.2	0.0659	0.0235	0.0656	0.0735	0.0317		177.1	0.1349	0.1911	0.1777	0.157	0.2144
	177.2	0.0586	0.080799	0.0265	0.1467	0.004		177.3	0.0634	0.024	0.0639	0.0714	0.0309		177.2	0.1364	0.189399	0.18	0.1578	0.2157
	177.3	0.0572	0.0764	0.0246	0.1411	0.0039		177.4	0.068299	0.0217	0.0604	0.0714	0.0331		177.3	0.1336	0.188	0.1769	0.1514	0.2134
	177.4	0.0542	0.0778	0.0261	0.1424	0.0067		177.5	0.0722	0.0291	0.064899	0.074399	0.0344		177.4	0.1327	0.191	0.1798	0.1539	0.2166
	177.5	0.0528	0.0775	0.0284	0.1426	0.0049		177.6	0.0727	0.0277	0.0647	0.0751	0.0365		177.5	0.1331	0.1882	0.1799	0.1538	0.2158
	177.6	0.0519	0.0797	0.0308	0.1467	0.0065		177.7	0.073	0.027	0.0656	0.068	0.0388		177.6	0.1308	0.1923	0.1812	0.152	0.2168
	177.7	0.052	0.083	0.0342	0.1457	0.0082		177.8	0.073	0.0277	0.0658	0.0649	0.0399		177.7	0.127	0.1933	0.179	0.1521	0.2193
	177.8	0.0468	0.0807	0.0319	0.1424	0.0083		177.9	0.0732	0.0292	0.0671	0.0658	0.0379		177.8	0.1265	0.1939	0.1762	0.1511	0.2171
	177.9	0.0468	0.0818	0.0321	0.1451	0.0096		178	0.0788	0.0308	0.0692	0.0658	0.0393		177.9	0.1274	0.1952	0.1756	0.152	0.2173
	178	0.0475	0.0781	0.0296	0.1471	0.0085		178.1	0.0759	0.0324	0.0725	0.0699	0.0399		178	0.1275	0.2003	0.176	0.155	0.2217
	178.1	0.0508	0.0814	0.0289	0.1495	0.0128		178.2	0.0749	0.0269	0.0716	0.0637	0.039		178.1	0.1252	0.1945	0.1733	0.1555	0.2155
	178.2	0.056	0.0897	0.0337	0.1539	0.0234		178.3	0.0771	0.0249	0.0718	0.0609	0.0366		178.2	0.1261	0.1932	0.1787	0.1591	0.2177
	178.3	0.0534	0.0952	0.0327	0.1551	0.0239		178.4	0.0793	0.0298	0.0725	0.0623	0.037		178.3	0.1249	0.193	0.1786	0.1594	0.215
	178.4	0.053	0.0955	0.0348	0.154	0.0208		178.5	0.0775	0.0325	0.0734	0.062	0.0379		178.4	0.133199	0.2006	0.183899	0.1644	0.2179
	178.5	0.0479	0.0937	0.0304	0.1515	0.0133		178.6	0.0785	0.0358	0.0721	0.0598	0.0376		178.5	0.1312	0.2022	0.185	0.1609	0.2146
	178.6	0.0513	0.0916	0.0307	0.1518	0.0125		178.7	0.081	0.0426	0.0724	0.0621	0.0358		178.6	0.1302	0.1992	0.1837	0.1615	0.2128
	178.7	0.0579	0.0961	0.0347	0.1553	0.0152		178.8	0.0787	0.0415	0.0702	0.0623	0.0366		178.7	0.1301	0.1983	0.1817	0.1578	0.21
	178.8	0.0617	0.0982	0.039	0.1538	0.0189		178.9	0.0754	0.0415	0.0697	0.0628	0.0372		178.8	0.1267	0.1997	0.1804	0.1575	0.2073
	178.9	0.0596	0.0981	0.0381	0.1506	0.018		179	0.0702	0.0423	0.0713	0.0639	0.0358		178.9	0.1244	0.2001	0.1794	0.1566	0.2072
	179	0.0631	0.1002	0.0378	0.1544	0.0211		179.1	0.0668	0.039	0.069	0.0636	0.0368		179	0.1219	0.1974	0.1801	0.1591	0.205
	179.1	0.0628	0.1005	0.041	0.1549	0.0248		179.2	0.0634	0.0395	0.0694	0.0611	0.036		179.1	0.1227	0.2012	0.1823	0.1619	0.2073
	179.2	0.0656	0.1056	0.0418	0.159	0.0274		179.3	0.0691	0.036501	0.0674	0.055	0.0397		179.2	0.1194	0.2029	0.1833	0.158	0.206
	179.3	0.0579	0.1053	0.0381	0.1564	0.025		179.4	0.0692	0.0433	0.0712	0.0579	0.0347		179.3	0.1194	0.205	0.1817	0.1598	0.2091
	179.4	0.0521	0.1046	0.0337	0.1533	0.0161		179.5	0.0694	0.0423	0.0706	0.0583	0.0309		179.4	0.1194	0.2041	0.186	0.1577	0.2111
	179.5	0.0479	0.1007	0.0308	0.1481	0.0129		179.6	0.073	0.0396	0.0659	0.0572	0.0307		179.5	0.1214	0.2082	0.1914	0.1607	0.214
	179.6	0.0476	0.0993	0.0261	0.1483	0.0119		179.7	0.0695	0.0419	0.0727	0.0625	0.0279		179.6	0.1196	0.2111	0.1904	0.1653	0.2139
	179.7	0.05	0.0986	0.0283	0.1517	0.0156		179.8	0.0746	0.041001	0.0725	0.0611	0.0284		179.7	0.1187	0.2102	0.1864	0.1673	0.2137
	179.8	0.0468	0.0918	0.0234	0.1482	0.0163		179.9	0.0776	0.0452	0.0794	0.0631	0.0293		179.8	0.1222	0.2102	0.186	0.1684	0.2142
	179.9	0.0505	0.088	0.0227	0.1474	0.0121		180	0.079	0.0494	0.0829	0.0616	0.0283		179.9	0.1188	0.211	0.1823	0.1687	0.2139
	180	0.0499	0.0883	0.019	0.1449	0.0084		180.1	0.0723	0.0488	0.0798	0.0605	0.023		180	0.1172	0.2112	0.1802	0.1676	0.2126
	180.1	0.0506	0.0864	0.0151	0.1443	0.0094		180.2	0.0737	0.0418	0.079301	0.056301	0.0233		180.1	0.1193	0.2129	0.1802	0.1698	0.2099
	180.2	0.0485	0.0823	0.0097	0.1369	0.0076		180.3	0.0732	0.0388	0.0806	0.0562	0.0269		180.2	0.1203	0.2096	0.1753	0.1677	0.2087
	180.3	0.0436	0.0831	0.0091	0.1329	0.0102		180.4	0.0718	0.0398	0.0801	0.0564	0.0271		180.3	0.1181	0.2068	0.1703	0.1618	0.2044
	180.4	0.0382	0.082	0.0058	0.1328	0.0083		180.5	0.0763	0.0417	0.0768	0.0542	0.0265		180.4	0.1125	0.2071	0.1708	0.1622	0.2024
	180.5	0.0391	0.0814	0.0049	0.1351	0.0104		180.6	0.0762	0.0436	0.0771	0.0558	0.0263		180.5	0.1094	0.2016	0.1684	0.1588	0.1998
	180.6	0.0374	0.0779	0.0026	0.1349	0.0097		180.7	0.0787	0.0425	0.0756	0.0561	0.0309		180.6	0.1115	0.2003	0.1699	0.1573	0.2051
	180.7	0.0362	0.072	0.0049	0.1333	0.0116		180.8	0.0808	0.0445	0.075	0.0573	0.0302		180.7	0.1171	0.202	0.1717	0.1603	0.2084
	180.8	0.0358	0.0725	0.0074	0.1345	0.0107		180.9	0.0811	0.0459	0.0765	0.0587	0.0337		180.8	0.1204	0.208	0.1706	0.1613	0.2064
	180.9	0.0336	0.0722	0.0041	0.1317	0.0096		181	0.083	0.0443	0.0794	0.0624	0.0383		180.9	0.1214	0.2099	0.1676	0.1636	0.2047
	181	0.0313	0.0699	0.0022	0.1295	0.0098		181.1	0.0866	0.0437	0.0811	0.0648	0.0413		181	0.1209	0.2121	0.1663	0.1673	0.2013
	181.1	0.0306	0.0682	-0.002	0.126	0.0082		181.2	0.0873	0.0422	0.0827	0.0646	0.0404		181.1	0.1239	0.2159	0.1686	0.173	0.2014
	181.2	0.0283	0.0697	-0.0015	0.1282	0.0095		181.3	0.09	0.0379	0.0821	0.0599	0.0407		181.2	0.1253	0.2187	0.1675	0.1728	0.2001
	181.3	0.0257	0.0685	0.001	0.1267	0.0052		181.4	0.093599	0.039	0.082	0.0589	0.0461		181.3	0.1279	0.2208	0.1664	0.1721	0.1965
	181.4	0.0215	0.0672	0.0001	0.1245	0.0038		181.5	0.0936	0.0446	0.082399	0.066299	0.0454		181.4	0.1238	0.2214	0.1619	0.1729	0.1943
	181.5	0.0223	0.0712	0.004	0.1283	0.0058		181.6	0.0954	0.0425	0.0829	0.0681	0.045		181.5	0.123	0.2233	0.1623	0.1747	0.1936
	181.6	0.017	0.0717	0.0045	0.1244	0.0076		181.7	0.0999	0.0447	0.0849	0.0697	0.0441		181.6	0.1196	0.224	0.1628	0.1755	0.1922
	181.7	0.0161	0.071	-0.0004	0.1242	0.0078		181.8	0.0993	0.0455	0.0871	0.0722	0.0431		181.7	0.1193	0.2251	0.165	0.1794	0.1932
	181.8	0.0131	0.0689	-0.0043	0.1233	0.0094		181.9	0.0951	0.0457	0.0898	0.0746	0.0404		181.8	0.1173	0.2248	0.1604	0.1834	0.1915
	181.9	0.0135	0.068	-0.0031	0.1246	0.0096		182	0.0939	0.0463	0.0882	0.0753	0.038		181.9	0.116	0.2235	0.1605	0.1883	0.1872
	182	0.0107	0.0674	-0.0036	0.1271	0.0145		182.1	0.0937	0.046	0.0875	0.074	0.0391		182	0.1188	0.2259	0.1568	0.1922	0.1853
	182.1	0.0075	0.0646	-0.0053	0.1256	0.0146		182.2	0.0939	0.0476	0.087	0.0726	0.0377		182.1	0.1173	0.223	0.1544	0.1878	0.1805
	182.2	0.0045	0.065	-0.0013	0.1238	0.0126		182.3	0.0899	0.0494	0.0853	0.0713	0.0381		182.2	0.1175	0.2261	0.1582	0.1889	0.1796
	182.3	0.0075	0.0656	-0.0018	0.1284	0.0153		182.4	0.0896	0.047	0.084	0.0698	0.0428		182.3	0.117	0.2263	0.159	0.1864	0.1786
	182.4	0.0123	0.0634	-0.0017	0.1284	0.0168		182.5	0.0903	0.0472	0.0881	0.0683	0.0442		182.4	0.1163	0.224	0.1591	0.1819	0.1754
	182.5	0.0092	0.059	-0.0034	0.1253	0.0148		182.6	0.0874	0.0452	0.0866	0.0692	0.0404		182.5	0.1095	0.221	0.1574	0.1756	0.1709
	182.6	0.0088	0.0566	-0.0046	0.1242	0.0172		182.7	0.0886	0.0445	0.0862	0.0656	0.0429		182.6	0.1093	0.2242	0.1586	0.1751	0.1726
	182.7	0.0064	0.0577	-0.0074	0.1242	0.0154		182.8	0.0822	0.048199	0.0904	0.0697	0.0393		182.7	0.1082	0.225	0.157	0.1773	0.1698
	182.8	0.0051	0.0575	-0.0069	0.1255	0.0153		182.9	0.0781	0.0444	0.0829	0.0657	0.0406		182.8	0.1058	0.2255	0.1552	0.1758	0.169
	182.9	0.0012	0.0524	-0.0078	0.1196	0.0144		183	0.0761	0.0404	0.0809	0.0652	0.04		182.9	0.1096	0.2268	0.1579	0.1766	0.1695
	183	-0.0009	0.0461	-0.0085	0.11	0.009		183.1	0.0758	0.0379	0.0767	0.0647	0.0457		183	0.1084	0.2275	0.1576	0.1748	0.1664
	183.1	-0.0017	0.046	-0.008	0.1081	0.0035		183.2	0.081	0.0408	0.079	0.0671	0.0486		183.1	0.1108	0.2264	0.1506	0.1751	0.1654
	183.2	-0.004	0.0442	-0.007	0.1064	-0.0011		183.3	0.0783	0.0444	0.0819	0.0705	0.0486		183.2	0.1107	0.2278	0.15	0.1776	0.1638
	183.3	-0.0037	0.0434	-0.0046	0.1071	0.0014		183.4	0.0785	0.0396	0.0783	0.0724	0.0514		183.3	0.1106	0.2308	0.1528	0.1779	0.164
	183.4	-0.0029	0.042	-0.0045	0.1062	-0.0004		183.5	0.0755	0.0395	0.0778	0.0751	0.0535		183.4	0.116999	0.2353	0.158799	0.1856	0.169
	183.5	-0.0041	0.0402	-0.0096	0.1	-0.0044		183.6	0.0749	0.0398	0.0741	0.0768	0.0517		183.5	0.1178	0.2392	0.1565	0.1854	0.166
	183.6	-0.0034	0.042	-0.0117	0.0975	-0.0053		183.7	0.0783	0.0404	0.0746	0.0736	0.0537		183.6	0.1149	0.2382	0.1536	0.1842	0.1662
	183.7	-0.0024	0.0433	-0.0113	0.0961	-0.0022		183.8	0.0784	0.0434	0.0756	0.0794	0.0533		183.7	0.1168	0.241401	0.1583	0.189	0.1684
	183.8	-0.0012	0.0427	-0.0105	0.1003	-0.0047		183.9	0.0763	0.0431	0.0768	0.0833	0.0515		183.8	0.1237	0.2447	0.1667	0.1948	0.1738
	183.9	0.0061	0.0453	-0.0086	0.1052	-0.0026		184	0.0739	0.0437	0.0771	0.0792	0.0526		183.9	0.1238	0.2468	0.1707	0.1962	0.1743
	184	0.0039	0.0455	-0.0077	0.1038	-0.0047		184.1	0.0673	0.0408	0.0736	0.0774	0.0508		184	0.1248	0.2495	0.1721	0.1938	0.1737
	184.1	0.0007	0.0481	-0.0059	0.1034	-0.003		184.2	0.0686	0.0415	0.0689	0.0774	0.0494		184.1	0.1257	0.2487	0.1693	0.1919	0.1709
	184.2	-0.0062	0.0502	-0.0073	0.0994	-0.0056		184.3	0.0679	0.0472	0.0692	0.0807	0.0519		184.2	0.1273	0.2525	0.1713	0.1934	0.1704
	184.3	-0.0128	0.0466	-0.01	0.0947	-0.0116		184.4	0.0658	0.0504	0.0702	0.0834	0.0555		184.3	0.1319	0.255	0.1719	0.192	0.1707
	184.4	-0.01	0.046	-0.008	0.0963	-0.0118		184.5	0.063	0.0496	0.0688	0.0799	0.0538		184.4	0.1371	0.2551	0.1738	0.191	0.1757
	184.5	-0.0104	0.047	-0.0086	0.1019	-0.0082		184.6	0.0631	0.048	0.0663	0.0774	0.0491		184.5	0.1338	0.2475	0.173	0.1872	0.1772
	184.6	-0.008	0.0478	-0.0037	0.106	-0.0044		184.7	0.0679	0.0471	0.0651	0.0766	0.0534		184.6	0.1348	0.2462	0.176	0.1909	0.1755
	184.7	-0.0049	0.049499	-0.0003	0.1102			184.8	0.0673	0.0467	0.0716	0.0819	0.0573		184.7	0.1352	0.2485	0.1777	0.1923	0.1745
	184.8	-0.0114	0.0451	-0.003	0.1068	-0.0057		184.9	0.0681	0.047	0.073	0.0837	0.0589		184.8	0.1343	0.2498	0.1822	0.198	0.1777
	184.9	-0.0205	0.0425	-0.0052	0.1074	-0.0104		185	0.0685	0.0473	0.0743	0.0817	0.0607		184.9	0.1361	0.2501	0.1819	0.2019	0.1784
	185	-0.0209	0.0406	-0.0069	0.1071	-0.0094		185.1	0.0722	0.0464	0.0755	0.0803	0.0623		185	0.1397	0.2501	0.1822	0.2034	0.176
	185.1	-0.0219	0.0367	-0.0077	0.1026	-0.0101		185.2	0.0765	0.0505	0.0771	0.085	0.0636		185.1	0.1463	0.2515	0.1813	0.2058	0.1789
	185.2	-0.025	0.0343	-0.0105	0.1018	-0.0135		185.3	0.0805	0.0524	0.0807	0.0917	0.0646		185.2	0.1466	0.2486	0.179	0.2068	0.1788
	185.3	-0.0295	0.03	-0.0129	0.0969	-0.0182		185.4	0.0736	0.0568	0.0821	0.096	0.0617		185.3	0.1492	0.2472	0.1787	0.2091	0.179
	185.4	-0.0288	0.0294	-0.0129	0.0975	-0.0175		185.5	0.0746	0.0517	0.0824	0.093	0.0681		185.4	0.1477	0.2462	0.1746	0.2084	0.172
	185.5	-0.0268	0.0292	-0.0143	0.1004	-0.0136		185.6	0.0748	0.0544	0.0868	0.0937	0.0705		185.5	0.1485	0.2452	0.1718	0.2074	0.1692
	185.6	-0.0236	0.0325	-0.013	0.1039	-0.0115		185.7	0.0764	0.0574	0.0942	0.0918	0.0731		185.6	0.1485	0.2467	0.1677	0.2057	0.1683
	185.7	-0.0205	0.0373	-0.0074	0.1071	-0.0099		185.8	0.076	0.0597	0.0936	0.0875	0.072		185.7	0.148	0.2436	0.1668	0.2005	0.167
	185.8	-0.0235	0.0401	-0.0079	0.1048	-0.0095		185.9	0.0733	0.0642	0.0909	0.0841	0.0741		185.8	0.1475	0.2459	0.1719	0.2012	0.1691
	185.9	-0.0256	0.041	-0.008	0.1069	-0.0129		186	0.0702	0.0664	0.0921	0.0879	0.0761		185.9	0.1458	0.2428	0.1713	0.2009	0.1664
	186	-0.0269	0.044	-0.0065	0.1093	-0.0088		186.1	0.0738	0.0641	0.0882	0.0903	0.0791		186	0.1481	0.2406	0.1745	0.1994	0.1648
	186.1	-0.028	0.0474	-0.0034	0.1121	-0.0097		186.2	0.0782	0.0647	0.0928	0.0952	0.0815		186.1	0.1425	0.2374	0.1715	0.2014	0.1622
	186.2	-0.0272	0.050701	-0.0001	0.1136	-0.0073		186.3	0.0761	0.0655	0.0945	0.0988	0.0792		186.2	0.1404	0.2344	0.1704	0.2003	0.162
	186.3	-0.024	0.0506	0.0034	0.1158	-0.0054		186.4	0.078	0.0674	0.0947	0.0992	0.0809		186.3	0.1423	0.2363	0.1736	0.2016	0.1606
	186.4	-0.0225	0.0487	0.0049	0.119	-0.0079		186.5	0.0752	0.0701	0.0981	0.1	0.0767		186.4	0.144	0.2397	0.1762	0.2041	0.1621
	186.5	-0.0192	0.0508	0.0082	0.1206	-0.0074		186.6	0.079	0.0643	0.0947	0.0997	0.0799		186.5	0.1499	0.2459	0.1775	0.2047	0.1655
	186.6	-0.0183	0.0518	0.0081	0.1171	-0.0109		186.7	0.0742	0.0651	0.1004	0.1032	0.0797		186.6	0.153	0.2509	0.1765	0.2039	0.1689
	186.7	-0.0171	0.0546	0.0089	0.1173	-0.0087		186.8	0.068499	0.0602	0.0992	0.0991	0.076499		186.7	0.1517	0.25	0.1742	0.2009	0.1657
	186.8	-0.0193	0.0568	0.0077	0.1152	-0.0086		186.9	0.0674	0.056099	0.100599	0.098199	0.0733		186.8	0.1471	0.2474	0.1723	0.1979	0.1642
	186.9	-0.0162	0.0578	0.0084	0.116	-0.0046		187	0.0678	0.0536	0.0986	0.098	0.0734		186.9	0.141601	0.2409	0.168201	0.1927	0.1601
	187	-0.0168	0.0553	0.0119	0.1175	-0.0024		187.1	0.0713	0.0572	0.0992	0.0956	0.0748		187	0.1395	0.2409	0.1685	0.1909	0.1596
	187.1	-0.0127	0.0573	0.0142	0.1201	-0.0006		187.2	0.0709	0.0616	0.1013	0.1012	0.0724		187.1	0.1357	0.2367	0.1644	0.1865	0.1595
	187.2	-0.0135	0.0552	0.0149	0.1176	-0.0007		187.3	0.0734	0.0606	0.1023	0.1031	0.0735		187.2	0.1351	0.2322	0.16	0.182	0.1623
	187.3	-0.0136	0.055	0.0175	0.1176	-0.0039		187.4	0.0696	0.0638	0.1017	0.1076	0.0734		187.3	0.1363	0.2337	0.1649	0.1876	0.1647
	187.4	-0.01	0.0557	0.0161	0.1204	-0.0007		187.5	0.0695	0.0626	0.1007	0.1081	0.0699		187.4	0.1369	0.233	0.1655	0.1899	0.1679
	187.5	-0.0092	0.0576	0.016	0.1185	-0.0002		187.6	0.0657	0.0604	0.1009	0.105	0.0686		187.5	0.1395	0.2303	0.1653	0.1902	0.1681
	187.6	-0.0151	0.0494	0.010301	0.1113	-0.0046		187.7	0.0632	0.0619	0.1	0.1033	0.0704		187.6	0.1396	0.2288	0.1646	0.1903	0.1668
	187.7	-0.0153	0.0456	0.0049	0.1124	-0.0113		187.8	0.0555	0.062299	0.0994	0.1027	0.0683		187.7	0.1393	0.2267	0.1647	0.1873	0.1653
	187.8	-0.0156	0.0428	0.0046	0.1104	-0.0123		187.9	0.0562	0.0601	0.0951	0.0979	0.0717		187.8	0.1405	0.2308	0.1655	0.1897	0.1669
	187.9	-0.0171	0.0428	0.0047	0.1103	-0.014		188	0.0593	0.0657	0.1011	0.0996	0.0718		187.9	0.1406	0.231	0.1683	0.1883	0.1707
	188	-0.0194	0.044	0.0021	0.1085	-0.0183		188.1	0.0616	0.0651	0.1061	0.0991	0.0772		188	0.1374	0.2283	0.1658	0.1829	0.1712
	188.1	-0.0185	0.0489	0.0055	0.1092	-0.02		188.2	0.0615	0.0648	0.1104	0.0996	0.076		188.1	0.131	0.2221	0.165901	0.1777	0.1678
	188.2	-0.0184	0.0496	0.0042	0.1085	-0.0231		188.3	0.0617	0.0622	0.1107	0.1025	0.0748		188.2	0.1294	0.2188	0.1646	0.179	0.1653
	188.3	-0.0122	0.0532	0.005	0.1123	-0.0209		188.4	0.0626	0.0592	0.1075	0.103	0.0727		188.3	0.1291	0.2152	0.1618	0.1803	0.1651
	188.4	-0.0114	0.0517	0.0054	0.1116	-0.0216		188.5	0.0632	0.0565	0.1048	0.102	0.0697		188.4	0.1309	0.2192	0.1605	0.1832	0.1648
	188.5	-0.0151	0.0476	-0.0017	0.1084	-0.0243		188.6	0.0606	0.0592	0.104	0.1008	0.0704		188.5	0.1346	0.2197	0.1596	0.1833	0.1637
	188.6	-0.0098	0.0468	-0.005	0.108	-0.0244		188.7	0.0598	0.0588	0.1043	0.1009	0.0705		188.6	0.1387	0.222	0.1618	0.1907	0.1667
	188.7	-0.0083	0.0469	-0.004	0.1111	-0.0268		188.8	0.0586	0.0578	0.1041	0.1045	0.0698		188.7	0.1397	0.2212	0.1614	0.1902	0.1658
	188.8	-0.0108	0.0451		0.1092	-0.0278		188.9	0.0619	0.0568	0.0999	0.1018	0.073		188.8	0.1382	0.2198	0.1619	0.1878	0.1627
	188.9	-0.0108	0.0455	-0.0015	0.1094	-0.0279		189	0.06	0.0581	0.1046	0.1038	0.0717		188.9	0.1397	0.2235	0.1627	0.192	0.1644
	189	-0.0112	0.0503		0.1177	-0.0252		189.1	0.0568	0.0615	0.1052	0.1019	0.0693		189	0.1361	0.2199	0.1585	0.1932	0.1655
	189.1	-0.0113	0.0539	-0.0037	0.1195	-0.0249		189.2	0.057	0.0591	0.1024	0.0971	0.0693		189.1	0.1346	0.2143	0.1568	0.1926	0.1631
	189.2	-0.0123	0.0537	-0.0022	0.1206	-0.0257		189.3	0.058	0.0581	0.1079	0.0965	0.0699		189.2	0.1329	0.2164	0.1604	0.1939	0.1644
	189.3	-0.0086	0.0598	-0.0027	0.1206	-0.0209		189.4	0.056	0.0603	0.1129	0.0971	0.0684		189.3	0.1347	0.218	0.1578	0.1948	0.1666
	189.4	-0.0065	0.0638	-0.004	0.1174	-0.0204		189.5	0.0558	0.0631	0.116	0.0966	0.0642		189.4	0.1328	0.2136	0.1524	0.1936	0.1666
	189.5	-0.0024	0.067	-0.0039	0.1202	-0.0194		189.6	0.0571	0.0611	0.1171	0.0941	0.0637		189.5	0.1287	0.2142	0.1517	0.1918	0.163
	189.6	0.0021	0.069	-0.0025	0.1255	-0.0185		189.7	0.0563	0.0574	0.1197	0.0917	0.0656		189.6	0.1298	0.2126	0.1541	0.1924	0.1631
	189.7	-0.0003	0.0688	-0.0026	0.1266	-0.0156		189.8	0.0556	0.0584	0.1183	0.0915	0.0635		189.7	0.1325	0.2126	0.1588	0.1928	0.1598
	189.8	-0.0015	0.0675	-0.0026	0.1266	-0.018		189.9	0.0582	0.0604	0.1177	0.0897	0.0633		189.8	0.1316	0.2095	0.1551	0.1922	0.1571
	189.9	-0.0044	0.0664	-0.0081	0.1237	-0.0196		190	0.0582	0.0587	0.1153	0.0906	0.0664		189.9	0.129001	0.2045	0.150001	0.1853	0.1518
	190	-0.007	0.0669	-0.0059	0.121	-0.0195		190.1	0.0551	0.0571	0.1134	0.0956	0.0647		190	0.1309	0.1993	0.1484	0.1826	0.1504
	190.1	-0.0031	0.0691	-0.0063	0.1227	-0.0181		190.2	0.054	0.0557	0.1115	0.0951	0.0638		190.1	0.1329	0.1984	0.1474	0.1872	0.151
	190.2	0.0001	0.0689	-0.0049	0.122	-0.0194		190.3	0.0579	0.0521	0.1098	0.0877	0.0679		190.2	0.1305	0.196399	0.1518	0.1893	0.1532
	190.3	0.0057	0.0683	-0.0028	0.128	-0.0209		190.4	0.0563	0.0543	0.1122	0.0877	0.066		190.3	0.128	0.1894	0.1494	0.1846	0.1508
	190.4	0.0065	0.0671	-0.0061	0.13	-0.0252		190.5	0.0568	0.0542	0.112	0.0861	0.0607		190.4	0.126	0.1876	0.1465	0.1851	0.148
	190.5	0.0082	0.0701	-0.0061	0.1308	-0.022		190.6	0.0615	0.0538	0.1166	0.0865	0.0648		190.5	0.1215	0.1879	0.1394	0.1837	0.1407
	190.6	0.0122	0.0749	-0.0049	0.1279	-0.0216		190.7	0.0625	0.0579	0.121	0.0905	0.0663		190.6	0.1234	0.1896	0.1397	0.1874	0.1398
	190.7	0.0113	0.0765	-0.0052	0.1268	-0.0207		190.8	0.0616	0.0582	0.1161	0.0906	0.0646		190.7	0.1254	0.1934	0.1394	0.1895	0.1487
	190.8	0.0082	0.0755	-0.0044	0.1236	-0.0227		190.9	0.0623	0.0595	0.1115	0.0873	0.0636		190.8	0.1268	0.1934	0.1411	0.1914	0.1517
	190.9	0.009899	0.0762	-0.0038	0.1263	-0.0191		191	0.0634	0.0613	0.1104	0.083	0.0665		190.9	0.1277	0.1926	0.1367	0.189	0.1482
	191	0.0108	0.0728	-0.0076	0.122	-0.0255		191.1	0.0637	0.061	0.1113	0.0855	0.0654		191	0.1263	0.1929	0.1349	0.1864	0.148
	191.1	0.0146	0.0807	-0.002	0.1276	-0.0238		191.2	0.0621	0.065	0.1108	0.0843	0.0645		191.1	0.1231	0.1967	0.1384	0.1871	0.152
	191.2	0.0137	0.0828	-0.0033	0.1276	-0.0212		191.3	0.0586	0.0651	0.1115	0.0793	0.0619		191.2	0.1204	0.1953	0.1386	0.1842	0.1531
	191.3	0.0127	0.0837	-0.0026	0.1256	-0.0188		191.4	0.0575	0.0663	0.1099	0.0747	0.0629		191.3	0.1192	0.1972	0.1388	0.1838	0.1547
	191.4	0.0132	0.0876	-0.0007	0.1255	-0.0158		191.5	0.0576	0.0652	0.1129	0.0731	0.0649		191.4	0.1198	0.1983	0.1386	0.1797	0.1534
	191.5	0.0143	0.0894	-0.0023	0.1295	-0.0112		191.6	0.056	0.0681	0.1117	0.0749	0.0615		191.5	0.118	0.1957	0.1416	0.1767	0.1538
	191.6	0.0143	0.0888	-0.0018	0.1319	-0.0098		191.7	0.0566	0.0651	0.1067	0.0716	0.0632		191.6	0.1188	0.1976	0.1434	0.1784	0.1564
	191.7	0.0155	0.0904	0.004	0.1365	-0.0094		191.8	0.0549	0.0614	0.1049	0.0745	0.0608		191.7	0.1159	0.1918	0.1428	0.1764	0.1564
	191.8	0.0124	0.0879	0.002	0.1351	-0.0118		191.9	0.0574	0.0631	0.1047	0.0754	0.0625		191.8	0.1135	0.1912	0.1417	0.1741	0.1579
	191.9	0.0158	0.0851	0.0035	0.1356	-0.0115		192	0.0594	0.0623	0.1097	0.078	0.0613		191.9	0.1134	0.1902	0.1393	0.1731	0.158
	192	0.0207	0.0854	0.0047	0.1371	-0.0098		192.1	0.061	0.062	0.1082	0.0747	0.0582		192	0.1127	0.1928	0.1418	0.1717	0.1605
	192.1	0.0249	0.0863	0.0055	0.1396	-0.0097		192.2	0.0572	0.0664	0.1106	0.0769	0.0569		192.1	0.1103	0.1908	0.1416	0.1705	0.161
	192.2	0.0264	0.0893	0.0084	0.1427	-0.007		192.3	0.0507	0.065799	0.1114	0.0708	0.0519		192.2	0.1159	0.195701	0.1452	0.1723	0.1655
	192.3	0.0212	0.0872	0.0115	0.1442	-0.0105		192.4	0.0523	0.0617	0.1073	0.063	0.0551		192.3	0.1231	0.2008	0.1506	0.1738	0.1705
	192.4	0.0205	0.087	0.01	0.147	-0.0084		192.5	0.0513	0.0635	0.1062	0.0623	0.0526		192.4	0.1209	0.2012	0.1508	0.1735	0.1683
	192.5	0.0178	0.0871	0.0069	0.1441	-0.0054		192.6	0.0515	0.0602	0.1019	0.0652	0.0535		192.5	0.1204	0.197	0.1497	0.1718	0.1684
	192.6	0.016	0.085	0.004	0.1436	-0.005		192.7	0.0514	0.061	0.1008	0.0655	0.0556		192.6	0.1213	0.1933	0.1539	0.1722	0.1698
	192.7	0.0144	0.0839	0.0027	0.1457	-0.0006		192.8	0.0565	0.0646	0.1021	0.0689	0.0554		192.7	0.1242	0.1944	0.1569	0.1767	0.1708
	192.8	0.0112	0.0853	0.0026	0.1468	-0.0033		192.9	0.0622	0.0699	0.1036	0.0748	0.0556		192.8	0.1276	0.2009	0.1613	0.1844	0.175
	192.9	0.0098	0.0879	0.0082	0.1494	-0.001		193	0.0626	0.0727	0.1035	0.075	0.0555		192.9	0.1299	0.2012	0.1629	0.1846	0.1756
	193	0.0076	0.0872	0.0074	0.1504	0.0004		193.1	0.0655	0.0763	0.1027	0.0752	0.0557		193	0.1355	0.2078	0.1721	0.1874	0.1818
	193.1	0.0091	0.0904	0.007	0.1539			193.2	0.0673	0.079	0.1024	0.078	0.0565		193.1	0.142	0.2125	0.176799	0.1934	0.1844
	193.2	0.011	0.0928	0.0086	0.1557	0.0024		193.3	0.0654	0.0817	0.1016	0.0769	0.0604		193.2	0.1428	0.2154	0.1771	0.1941	0.1842
	193.3	0.0112	0.0923	0.0124	0.1618	0.0051		193.4	0.0624	0.0856	0.0998	0.0789	0.0578		193.3	0.144	0.2163	0.1803	0.1945	0.183
	193.4	0.0125	0.0888	0.0106	0.161	0.0051		193.5	0.0641	0.0857	0.0993	0.0776	0.0603		193.4	0.1439	0.2139	0.1751	0.1882	0.1828
	193.5	0.0121	0.0911	0.0103	0.1609	0.0041		193.6	0.064	0.0878	0.1009	0.0797	0.0646		193.5	0.146	0.2139	0.1733	0.1867	0.1812
	193.6	0.013	0.092	0.0097	0.1656	0.0045		193.7	0.0662	0.0924	0.1021	0.0828	0.0705		193.6	0.1422	0.2118	0.1714	0.185	0.1754
	193.7	0.0128	0.094	0.0107	0.1662	0.0046		193.8	0.0665	0.0927	0.0986	0.0836	0.0675		193.7	0.1436	0.2128	0.1692	0.1848	0.1764
	193.8	0.0126	0.0958	0.0155	0.1669	0.0079		193.9	0.07	0.0915	0.0988	0.0813	0.0656		193.8	0.1463	0.2134	0.1676	0.1867	0.1749
	193.9	0.0144	0.1004	0.0185	0.1697	0.0093		194	0.0663	0.0889	0.1031	0.0847	0.0616		193.9	0.1479	0.211	0.1684	0.1825	0.1735
	194	0.0176	0.0998	0.0188	0.1699	0.0092		194.1	0.0649	0.0825	0.0975	0.0833	0.0634		194	0.1479	0.2102	0.1635	0.1826	0.1703
	194.1	0.0159	0.1062	0.0181	0.1716	0.0099		194.2	0.0658	0.085	0.096	0.0813	0.0602		194.1	0.151	0.2157	0.1667	0.1856	0.1745
	194.2	0.0155	0.1011	0.0177	0.1666	0.0106		194.3	0.066	0.0856	0.0934	0.0818	0.0568		194.2	0.1503	0.218	0.1664	0.1864	0.1787
	194.3	0.0153	0.106	0.0231	0.1675	0.0131		194.4	0.0645	0.0834	0.0932	0.0796	0.0545		194.3	0.1495	0.2167	0.1663	0.1872	0.1801
	194.4	0.0134	0.1064	0.0243	0.1706	0.0116		194.5	0.0608	0.0847	0.0946	0.079	0.0531		194.4	0.1479	0.2161	0.1675	0.1832	0.1811
	194.5	0.0124	0.1101	0.0279	0.1729	0.0151		194.6	0.0588	0.088	0.0974	0.0763	0.0518		194.5	0.1468	0.2123	0.1683	0.1818	0.1826
	194.6	0.0117	0.1133	0.033	0.1747	0.0159		194.7	0.0628	0.0852	0.0948	0.0743	0.0528		194.6	0.1452	0.2113	0.1687	0.1833	0.1833
	194.7	0.0091	0.1155	0.0358	0.1783	0.0127		194.8	0.0609	0.0842	0.0946	0.0767	0.0511		194.7	0.1447	0.215101	0.1719	0.1837	0.1861
	194.8	0.0109	0.1167	0.0345	0.1798	0.0164		194.9	0.0569	0.0799	0.0913	0.0762	0.0496		194.8	0.147	0.2196	0.1763	0.1878	0.1909
	194.9	0.0134	0.1165	0.0339	0.1832	0.0188		195	0.0547	0.0787	0.093	0.0787	0.0462		194.9	0.1464	0.2211	0.1726	0.1878	0.1906
	195	0.0136	0.1152	0.0335	0.1867	0.0218		195.1	0.0547	0.0761	0.0933	0.0796	0.0452		195	0.1461	0.2186	0.1723	0.1864	0.187
	195.1	0.0073	0.1091	0.030701	0.1815	0.0191		195.2	0.0523	0.0718	0.0961	0.0805	0.0417		195.1	0.1491	0.2244	0.1757	0.1869	0.1882
	195.2	0.0068	0.1091	0.0326	0.1832	0.0211		195.3	0.0517	0.0667	0.0932	0.079	0.0361		195.2	0.1487	0.2272	0.1739	0.1847	0.1876
	195.3	0.0053	0.1032	0.0284	0.1838	0.0196		195.4	0.0539	0.067	0.0877	0.0774	0.0355		195.3	0.1556	0.228	0.175	0.1858	0.1896
	195.4	0.0016	0.0957	0.0279	0.1851	0.0158		195.5	0.0591	0.0692	0.0869	0.0808	0.0378		195.4	0.1553	0.2291	0.1765	0.1822	0.1878
	195.5	0.0061	0.0934	0.0274	0.1897	0.0157		195.6	0.059	0.0734	0.0884	0.0839	0.0396		195.5	0.1559	0.233	0.175	0.1836	0.1887
	195.6	0.0068	0.0943	0.0302	0.1916	0.0159		195.7	0.0603	0.0767	0.0883	0.0858	0.0391		195.6	0.1544	0.2301	0.1718	0.1817	0.1887
	195.7	0.0037	0.0948	0.0301	0.1897	0.014		195.8	0.0636	0.082	0.089	0.088	0.0398		195.7	0.1511	0.226399	0.1698	0.1821	0.1904
	195.8	0.0037	0.0955	0.0331	0.1896	0.0114		195.9	0.0634	0.0838	0.0905	0.0887	0.04		195.8	0.1467	0.2258	0.1644	0.1802	0.1886
	195.9	0.0035	0.0931	0.0311	0.1885	0.0096		196	0.0586	0.0817	0.0889	0.0919	0.0367		195.9	0.1484	0.2259	0.1643	0.1801	0.1887
	196	0.0047	0.0912	0.0341	0.187	0.0107		196.1	0.0578	0.082	0.0884	0.0889	0.0332		196	0.1481	0.23	0.1631	0.1816	0.1889
	196.1	0.0046	0.0897	0.0308	0.1873	0.0079		196.2	0.0571	0.0825	0.0892	0.0826	0.0313		196.1	0.1462	0.2315	0.1622	0.1818	0.1892
	196.2	0.0088	0.0901	0.0346	0.1921	0.0115		196.3	0.0573	0.0803	0.0892	0.0787	0.0338		196.2	0.1433	0.2331	0.1636	0.1784	0.1893
	196.3	0.0064	0.0858	0.0319	0.1912	0.0109		196.4	0.0584	0.0774	0.091	0.0789	0.0342		196.3	0.1464	0.2357	0.1605	0.1772	0.1871
	196.4	0.0062	0.0852	0.0316	0.1906	0.0134		196.5	0.0592	0.0763	0.0929	0.0779	0.0343		196.4	0.1452	0.238	0.1597	0.1765	0.1891
	196.5	0.0076	0.0844	0.0352	0.1904	0.015		196.6	0.0569	0.0756	0.0936	0.0798	0.0358		196.5	0.1461	0.2367	0.1607	0.1759	0.1916
	196.6	0.0033	0.0799	0.0335	0.1895	0.0102		196.7	0.055	0.0748	0.0905	0.0797	0.0313		196.6	0.1457	0.234	0.1634	0.1728	0.1923
	196.7	0.0006	0.0764	0.0329	0.1865	0.0099		196.8	0.0559	0.0714	0.0874	0.078	0.0305		196.7	0.1477	0.2352	0.1633	0.1734	0.1943
	196.8	-0.0006	0.0751	0.0288	0.1862	0.0076		196.9	0.0569	0.0705	0.091	0.0779	0.0304		196.8	0.1459	0.2356	0.163	0.172	0.1888
	196.9	-0.0025	0.0715	0.022901	0.183	0.0033		197	0.0533	0.0688	0.0949	0.0779	0.0275		196.9	0.1465	0.2347	0.1626	0.17	0.1879
	197	-0.001	0.0736	0.0265	0.1864	0.0042		197.1	0.0547	0.0643	0.093	0.079	0.0269		197	0.1437	0.232	0.1621	0.1679	0.1846
	197.1	0.0021	0.0776	0.031	0.1886	0.0097		197.2	0.0569	0.0667	0.0946	0.0796	0.0265		197.1	0.1508	0.2331	0.1655	0.1689	0.1882
	197.2	0.0008	0.0696	0.0275	0.1861	0.0091		197.3	0.056	0.0618	0.0951	0.0799	0.0304		197.2	0.1523	0.2284	0.1619	0.1681	0.1873
	197.3	0.0017	0.0706	0.0279	0.189	0.0098		197.4	0.0584	0.0607	0.0952	0.0818	0.0296		197.3	0.1508	0.2253	0.1631	0.1683	0.1831
	197.4	0.0058	0.0735	0.0282	0.1876	0.0078		197.5	0.0559	0.0601	0.0955	0.0838	0.0272		197.4	0.1514	0.2238	0.1631	0.1682	0.1819
	197.5	0.0082	0.0704	0.0253	0.1867	0.0066		197.6	0.0571	0.0588	0.0912	0.0864	0.0282		197.5	0.1492	0.2229	0.1651	0.1715	0.1852
	197.6	0.0102	0.0702	0.028	0.1862	0.0029		197.7	0.0595	0.0566	0.0883	0.0845	0.0296		197.6	0.1507	0.2286	0.1679	0.1706	0.19
	197.7	0.0129	0.069	0.0314	0.1867	0.0069		197.8	0.0594	0.0555	0.0925	0.0866	0.0266		197.7	0.1484	0.2276	0.1652	0.1703	0.1855
	197.8	0.0169	0.0731	0.0298	0.1832	0.0091		197.9	0.0584	0.0574	0.0942	0.0877	0.029		197.8	0.1532	0.2306	0.1664	0.1718	0.1846
	197.9	0.0192	0.0739	0.0327	0.1865	0.0102		198	0.0597	0.0568	0.0914	0.0893	0.03		197.9	0.1524	0.229	0.1631	0.1719	0.1827
	198	0.0152	0.0729	0.0279	0.1829	0.0063		198.1	0.0603	0.0564	0.0902	0.0889	0.0315		198	0.1533	0.2281	0.163	0.1716	0.1795
	198.1	0.0141	0.0751	0.0297	0.1826	0.0089		198.2	0.0609	0.0586	0.0879	0.0897	0.0326		198.1	0.154	0.2274	0.1614	0.1704	0.1767
	198.2	0.009	0.0709	0.0293	0.177	0.0051		198.3	0.0636	0.0557	0.0838	0.0875	0.0356		198.2	0.1577	0.2299	0.1577	0.1697	0.1771
	198.3	0.0087	0.0688	0.0268	0.1762	0.0052		198.4	0.066799	0.0572	0.0818	0.0907	0.0382		198.3	0.1571	0.2287	0.1587	0.1687	0.1771
	198.4	0.0093	0.0669	0.0242	0.1739	0.0071		198.5	0.067	0.0607	0.087899	0.094299	0.0356		198.4	0.149601	0.2248	0.158401	0.169	0.1747
	198.5	0.0109	0.0717	0.0279	0.1749	0.0073		198.6	0.07	0.0624	0.0897	0.0954	0.0358		198.5	0.1504	0.2257	0.1605	0.1708	0.1763
	198.6	0.0169	0.0714	0.0313	0.179	0.0041		198.7	0.0677	0.0669	0.0942	0.0934	0.0296		198.6	0.1504	0.2283	0.1651	0.1725	0.1782
	198.7	0.0164	0.0728	0.034	0.1774	0.0051		198.8	0.0681	0.0682	0.0937	0.0925	0.0289		198.7	0.1463	0.2266	0.1602	0.1754	0.1776
	198.8	0.0204	0.0737	0.0382	0.1761	0.0037		198.9	0.0641	0.0681	0.0915	0.0899	0.0298		198.8	0.1423	0.2241	0.1572	0.1756	0.1764
	198.9	0.025999	0.0749	0.041099	0.1802	0.0069		199	0.0602	0.0632	0.0884	0.0843	0.0329		198.9	0.1401	0.223	0.1557	0.1757	0.1741
	199	0.0295	0.0744	0.0389	0.1798	0.0018		199.1	0.0569	0.0648	0.0878	0.0826	0.0318		199	0.139	0.2248	0.1556	0.176	0.1728
	199.1	0.0287	0.0726	0.0397	0.1793	-0.0015		199.2	0.0595	0.0599	0.0875	0.0824	0.033		199.1	0.1341	0.2221	0.1492	0.176	0.1706
	199.2	0.0276	0.0714	0.0386	0.1768	-0.0022		199.3	0.0558	0.0622	0.0923	0.0864	0.0298		199.2	0.1277	0.2171	0.1463	0.1718	0.1702
	199.3	0.0273	0.0704	0.0352	0.175	-0.0055		199.4	0.0553	0.0571	0.0937	0.0856	0.0248		199.3	0.129	0.2188	0.1484	0.1717	0.1707
	199.4	0.0274	0.0725	0.0304	0.1705	-0.01		199.5	0.0552	0.0515	0.0931	0.0776	0.0236		199.4	0.1335	0.2269	0.1519	0.1781	0.1749
	199.5	0.0236	0.0729	0.025	0.1677	-0.0122		199.6	0.0547	0.0499	0.0941	0.077	0.0219		199.5	0.14	0.2326	0.1559	0.1876	0.1797
	199.6	0.023	0.0686	0.024	0.1669	-0.0139		199.7	0.052	0.0492	0.095	0.0741	0.0178		199.6	0.1409	0.2352	0.1616	0.1892	0.1836
	199.7	0.0202	0.0647	0.0259	0.1661	-0.0172		199.8	0.0506	0.0447	0.0941	0.0706	0.0131		199.7	0.1445	0.2375	0.1636	0.1889	0.1879
	199.8	0.0193	0.0654	0.0259	0.1666	-0.0169		199.9	0.053299	0.0437	0.0961	0.0693	0.0192		199.8	0.1409	0.2392	0.1659	0.1875	0.1897
	199.9	0.0209	0.0681	0.0261	0.1678	-0.0159		200	0.0518	0.0499	0.098299	0.075299	0.0242		199.9	0.1425	0.2384	0.1669	0.1886	0.189
	200	0.0164	0.0684	0.0225	0.1641	-0.0168		200.1	0.0531	0.0549	0.0942	0.0756	0.0285		200	0.1424	0.2393	0.1628	0.1911	0.1894
	200.1	0.014	0.0699	0.0208	0.1622	-0.011		200.2	0.0551	0.0582	0.0934	0.0778	0.0288		200.1	0.1441	0.2405	0.1661	0.1908	0.1891
	200.2	0.0153	0.0643	0.0232	0.1595	-0.0082		200.3	0.0546	0.0565	0.0916	0.0774	0.0272		200.2	0.1454	0.2397	0.1678	0.1912	0.1921
	200.3	0.0146	0.0631	0.0189	0.1617	-0.0094		200.4	0.0539	0.06	0.0929	0.0786	0.0297		200.3	0.1497	0.243	0.1683	0.1932	0.1933
	200.4	0.0118	0.0595	0.0181	0.1643	-0.0079		200.5	0.0539	0.0619	0.0924	0.0775	0.028		200.4	0.1523	0.2481	0.1675	0.1946	0.1964
	200.5	0.0101	0.0537	0.0104	0.1577	-0.0086		200.6	0.0554	0.0617	0.091	0.077	0.0266		200.5	0.1593	0.2565	0.1716	0.2016	0.198
	200.6	0.0057	0.0477	0.004601	0.15	-0.0135		200.7	0.0549	0.0605	0.0887	0.0787	0.0288		200.6	0.1631	0.2629	0.1748	0.2055	0.2008
	200.7	0.0051	0.0487	0.0027	0.1487	-0.0138		200.8	0.0517	0.0624	0.0902	0.0806	0.0282		200.7	0.1644	0.2678	0.1776	0.2087	0.204
	200.8	0.0057	0.0468	0.0041	0.149	-0.0114		200.9	0.0545	0.0668	0.0917	0.0795	0.0279		200.8	0.1632	0.266	0.1723	0.2077	0.2024
	200.9	0.0001	0.0462	0.0011	0.1452	-0.0127		201	0.0604	0.0721	0.0925	0.0781	0.0292		200.9	0.1632	0.2631	0.1703	0.2068	0.1992
	201	0.0005	0.0471	0.0018	0.1462	-0.0107		201.1	0.0652	0.0746	0.0921	0.0783	0.0328		201	0.1585	0.2576	0.1673	0.2022	0.1935
	201.1	0.0018	0.0507	0.0027	0.1456	-0.0123		201.2	0.0664	0.0805	0.09	0.0808	0.0347		201.1	0.1562	0.2543	0.1662	0.1973	0.192
	201.2	0.0066	0.0557	0.0071	0.1452	-0.0082		201.3	0.0691	0.0814	0.088	0.0809	0.038		201.2	0.156	0.2481	0.1655	0.1995	0.1916
	201.3	0.0051	0.0585	0.0067	0.1431	-0.0089		201.4	0.0684	0.0856	0.0896	0.0817	0.0386		201.3	0.1581	0.2475	0.1679	0.202	0.1967
[truncated: 987 more rows]

## Sheet: Fig. 4d
	Source data for Fig 4d
	Deglycosylation of EDA•A1THD. Soluble Flag-EDA•A1THD proteins expressed in the supernatant of HEK293T cells were treated with or without peptide N-glycanase (PNGase) F for 12 hours (12 h) or 24 hours (24 h) before western blotting analysis

## Sheet: Fig. 4e
	Source data for Fig 4e
	Pull-down assay using amylose (MBP-tag affinity) agarose beads with ectopically expressed human Flag-EDA•A1THD and purified EDARCRDS-MBP

## Sheet: Fig. 4f
	Source data for Fig 4f
	Pull-down assay using anti-Flag beads with ectopically expressed mouse Flag-EDA•A1THD and purified mouse EDARCRDS-MBP

## Sheet: Fig. 5b
	Source data for Fig 5b
	Luciferase reporter assay shows that supplemented WT EDA•A1THD activates NF-κB signaling pathway in a dose-dependent manner in HEK293T cells ectopically expressing full-length EDAR
		320ul	180ul	80ul	40ul	20ul	10ul	5ul	2.5ul	mock
	rep-1	1.12418	1.12418	0.784314	0.787582	0.562092	0.444444	0.199346	0.143791	0.0522876
	rep-2	0.980392	0.911765	0.745098	0.771242	0.640523	0.506536	0.24183	0.150327	0.0457516
	rep-3	0.895425	0.823529	0.722222	0.705882	0.581699	0.411765	0.196078	0.127451	0.0457516

## Sheet: Fig. 5c
	Source data for Fig 5c
	The interaction between EDARCRDS and EDA×A1THD variants was assessed by a luciferase reporter assay with HEK293T cells ectopically expressing full-length EDAR
		WT			A259E			D265G			R276C			MOCK
		rep1	rep2	rep3	rep1	rep2	rep3	rep1	rep2	rep3	rep1	rep2	rep3	rep1	rep2	rep3
	200ul	10.0255	8.29717	12.1654	4.76594	4.01082	4.79383	2.50005	2.02666	2.22754	7.14386	5.48632	5.24755	0.390476	0.42342	0.357111
	100ul	10.6557	9.66983	12.8193	3.41301	2.54317	3.11538	2.06405	1.96498	1.62408	4.89034	3.65304	3.42527	0.338369	0.365069	0.319835
	50ul	9.21121	8.16933	10.9702	2.84288	2.49096	2.9691	1.34113	1.08095	0.933284	2.99484	2.32117	2.20717	0.365531	0.38323	0.327078
	20ul	7.43465	6.80013	8.2689	1.43857	1.3747	1.36692	0.840565	0.709993	0.628187	1.61133	1.46298	1.41881
	10ul	6.58106	5.6932	7.58793	1.19856	0.960927	1.11654	0.746077	0.587478	0.514125	1.41527	1.10734	1.07636

## Sheet: Fig. 5d
	Source data for Fig 5d
	Luciferase reporter assay with HaCaT cells that express endogenous EDAR
		WT	A259E	D265G	R276C	Mock		t-test
	rep-1	1.51243	0.806582	0.448128	1.07798	0.436421		A259E VS WT	0.000161451
	rep-2	1.36061	0.753973	0.427188	0.939904	0.401727		D265G VS WT	4.29521e-05
	rep-3	1.4144	0.753886	0.353049	1.10311	0.357241		R276C VS WT	0.00449334
								Mock VS WT	3.27194e-05

## Sheet: Fig. 6c
	Source data for Fig 6c
	Quantification of the taurodontism phenotype in Eda mutant mice
	AB/AC
		WT	A259E	D265G	R276C	KO		t-test
	littermate-1	0.264151	0.262626	0.372549	0.25	0.461538		D265G VS WT	8.74243e-07
	littermate-2	0.21	0.282828	0.47	0.245098	0.666667		KO VS WT	2.67e-06
	littermate-3	0.194175	0.294118	0.416667	0.226087	0.567308
	littermate-4	0.221154	0.262136	0.383178	0.242718	0.863248
	littermate-5	0.213592	0.286957	0.351852	0.201923	0.848214
	littermate-6	0.268041	0.306931	0.449541	0.25	0.804878
	littermate-7	0.226804	0.272727	0.45283	0.222222	0.747573
	BD
		WT	A259E	D265G	R276C	KO		t-test
	littermate-1	198	207	261	189	333		D265G VS WT	2.82293e-05
	littermate-2	171	198	315	207	540		KO VS WT	2.35728e-05
	littermate-3	171	216	315	171	423
	littermate-4	189	225	270	198	747
	littermate-5	171	216	252	189	702
	littermate-6	189	198	387	225	711
	littermate-7	189	216	342	198	585

[truncated: 2 more sheets: Fig. 7b, Supplementary Fig. 1a]
